# Supplementary material for: Phenotypic characterisation of Saccharomyces spp. yeast for tolerance to stresses encountered during fermentation of lignocellulosic residues to produce bioethanol
Source: Microb Cell Fact. 2014 Mar 27;13:47. doi: 10.1186/1475-2859-13-47 (PMC3986927; doi:10.1186/1475-2859-13-47)
Supplement: Additional file 2 — Phenotypic microarray analysis (redox signal intensity) for Saccharomyces spp. at 25 hour time point, data in the file is tabulated in the following order 1- Strain details and background information, 2 - Percentage redox signal of the control values for all stress conditions, 3 - Ranking of the strains for osmotic stress, 4 - Ranking of the strains for ethanol stress, 5 - Ranking of the strains for thermal stress- 35'C, 6 - Ranking of the strains for thermal stress- 40'C, 7 - Ranking of the strains for fermentation stress, 8 - Ranking of the strains for acetic acid, 9 - Ranking of the strains for formic acid, 10 - Ranking of the strains for levulinic acid, 11 - Ranking of the strains for HMF, 12 - Ranking of the strains for furfural, 13 - Ranking of the strains for vanillin, 14 - Ranking of the strains for vanillin and HMF, 15 - Ranking of the strains for the inhibitors, 16 - Ranking of the strains for all fermentation stress. The data shown is an average of triplicate values. [file 1475-2859-13-47-S2.xlsx]

## Sheet: Contents 
	Contents
1	Strain details and background information
2	Percentage redox signal of the control values for all the stress conditions
3	Ranking of the strains for the Osmotic stress
4	Ranking of the strains for the ethanol stress
5	Ranking of the strains for the thermal stress- 35'C
6	Ranking of the strains for the thermal stress- 40'C
7	Ranking of the strains for the fermentation stress
8	Ranking of the strains for the acetic acid
9	Ranking of the strains for the formic acid
10	Ranking of the strains for the levulinic acid
11	Ranking of the strains for the HMF
12	Ranking of the strains for the furfural
13	Ranking of the strains for the vanillin
14	Ranking of the strains for the vanillin and HMF
15	Ranking of the strains for the inhibitors
16	Ranking of the strains for all fermentation stress

## Sheet: Strain details
	Plate Position	Strain	Number	Species	Notes	DBVPG	CBS	NCYC	OTHER	Source	Place	Genotype	References
1	A01	96	96	S. cerevisiae	sequenced strain		alpha		S288c
2	A02	97	97	S. cerevisiae					Y55
3	A03	17	17	S. cerevisiae	SK1				M272	lab strain	USA		E. LOUIS
4	A04	281	281	S. cerevisiae	M264, BMA64-1A, a	,			W303			ura3-1, trp1-d2, leu2-3, his3-11, ade2-1, cal-100	EUROFAN
5	A07	350	350	S. arboricolus	2.3317								BAY
6	A08	142	142	S. paradoxus			432		derived from a viable spores of OS25
7	A09	26	26	S. paradoxus					N-17				E. LOUIS
8	A10	98	98	S. paradoxus		6466	5829			soil
9	A11	28	28	S. paradoxus		4650			S25	guano	italy
10	A12	40	40	S. paradoxus					T21.4		London		A. BURT
11	B01	303	303	S. cerevisiae					YJM978	clinical isolate	USA		McCusker
12	B02	304	304	S. cerevisiae					YJM981	clinical isolate	USA		McCusker
13	B03	308	308	S. cerevisiae					YJM975	clinical isolate	USA		McCusker
14	B04	284	284	S. cerevisiae					322134S	Human isolate	RVI Newcastle, UK
15	B05	287	287	S. cerevisiae					378604X	Human isolate	RVI Newcastle, UK
16	B06	288	288	S. cerevisiae					273614N	Human isolate	RVI Newcastle, UK
17	B07	351	351	S. arboricolus	2.3318								BAY
18	B08	164	164	S. paradoxus					Y7
19	B09	165	165	S. paradoxus					Y6.5
20	B10	167	167	S. paradoxus					Q32.3
21	B11	168	168	S. paradoxus	replica of OS37				Q59.1
22	B12	169	169	S. paradoxus					Q62.5
23	C01	84	84	S. cerevisiae		1788				soil	Turku, Finland		A. VAUGHAN
24	C02	91	91	S. cerevisiae		1373				soil	The Netherlands		A. VAUGHAN
25	C03	174	174	S. cerevisiae					YIIc17_E5	wine	France (Sauternes)
26	C04	155	155	S. cerevisiae	S. fructum	6040	1544			fermenting fruit juice	netherland		A. VAUGHAN
27	C05	248	284	S. cerevisiae					322134S	Human isolate	RVI Newcastle, UK
28	C07	352	352	S. arboricolus	2.3319								BAY
29	C08	170	170	S. paradoxus					Q89.8
30	C09	171	171	S. paradoxus					Q95.3
31	C10	172	172	S. paradoxus					S36.7
32	C11	173	173	S. paradoxus					Z1.1
33	C12	293	293	S. paradoxus					Y9.6		London, UK
34	D01	182	182	S. cerevisiae					YPS606	woodland	Pennsylvanian		SNIEGOWSKI
35	D02	104	104	S. cerevisiae					YPS128	Soil beneath(Q. alba)	Pennsylvanian		SNIEGOWSKI
36	D03	258	258	S. cerevisiae					YS2	Australian baker's yeast			BELL
37	D04	259	259	S. cerevisiae					YS4 (E)	Dutch baker's yeast			BELL
38	D05	262	262	S. cerevisiae					YS9 (E)	Singaporean baker's yeast			BELL
39	D06	181	181	S. cerevisiae					BC187	monosporic derivatives from UCD2120
40	D07	379	379	S. paradoxus	single colony from OS342
41	D08	294	294	S. paradoxus					Q74.4		London, UK
42	D09	296	296	S. paradoxus					Q96.8		London, UK
43	D10	297	297	S. paradoxus					LD7		London, UK
44	D11	298	298	S. paradoxus					Q31.4		London, UK
45	D12	299	299	S. paradoxus					Y8.5		London, UK
46	E01	278	278	S. cerevisiae	race uvarum				UWOPS03-461.4	Nectar, Bertam palm	Malaysia		Lachance
47	E02	279	279	S. cerevisiae	race uvarum				UWOPS05-217.3	Nectar, Bertam palm	Malaysia	Mel-	Lachance
48	E03	280	280	S. cerevisiae					UWOPS05-227.2	Trigona, Bertam palm	Malaysia	Mel+	Lachance
49	E04	251	251	S. cerevisiae						K11 (Awamori-1) a Shochu Sake strain			Justin Fay
50	E05	252	252	S. cerevisiae						Y9 (NRRL-Y5997) a strain from ragi that is similar to the sake wines			Justin Fay
51	E07	345	345	S. cerevisiae	RM11_1A						California	Mat a
52	E08	301	301	S. paradoxus					Z1		London, UK
53	E09	302	302	S. paradoxus					Y8.1		London, UK
54	E11	254	354	S. cerevisiae	YJM280								Fay JC
55	E12	255	355	S. cerevisiae	CLIB324								Fay JC
56	F01	92	92	S. cerevisiae		1853				white Tecc	Ethiopia		A. VAUGHAN
57	F02	253	253	S. cerevisiae	same strain of OS246					Y12 (NRRL-Y12663) an african palm wine strain			Justin Fay
58	F03	247	247	S. cerevisiae	Saccharomyces chavalieri	6042		110		Ginger beer, from Zingiber officinale, West Africa.			Steve
59	F04	60	60	S. cerevisiae	T of mangini	6044	405			bili wine	West Africa
60	F05	3	3	S. cerevisiae	S. boulardii	6765					France		A. MARTINI
61	F06	382	382	S. cerevisiae	ZP 567					Q. pyrenaica	Portugal, Castelo de Vide,
62	F07	115	115	S. paradoxus					YPS138	Soil beneath(Q. velutina)	Pennsylvanian		SNIEGOWSKI
63	F08	32	32	S. paradoxus		6304			UCD-51-186		Davis, USA		A. VAUGHAN
64	F09	186	186	S. paradoxus					A4		Montreal		Graham Bell
65	F10	187	187	S. paradoxus					A12		Montreal		Graham Bell
66	F11	20	20	S. paradoxus					UFRJ50791	Drosophila	Catalao Point, Brazil		E. LOUIS
67	F12	21	21	S. paradoxus					UFRJ50816	Drosophila	Tijuca Forest, Brazil		E. LOUIS
68	G01	220	220	S. cerevisiae					L-1374		Chile		Martinez C
69	G02	221	221	S. cerevisiae					L-1528		Chile		Martinez C
70	G03	271	271	S. cerevisiae					UWOPS87-2421	Cladode, Opuntia megacantha	Hawaii		Lachance
71	G04	150	150	S. cerevisiae		1106					Australia
72	G05	270	270	S. cerevisiae					UWOPS83-787.3	Fruit, Opuntia stricta	Bahamas		Lachance
73	G06	388	388	S.uvarum	ZP 555					Q. garryana	Canada, Hornby Island,
74	G07	76	76	S. paradoxus			8437		N-43		Russia
75	G08	77	77	S. paradoxus			8438		N-44		Russia
76	G09	78	78	S. paradoxus			8439		N-45		Russia
77	G10	137	137	S. paradoxus					IFO1804	bark	Japan
78	G12	273	273	S. paradoxus					UWOPS91-917.1	Flux, Myoporum	Hawaii		Lachance
79	H01	238	238	S. cerevisiae	single colony from OS237				YJM789				Lars M. Steinmetz
80	H02	391	391	S. kudriavzevii	ZP 542					Q. pyrenaica	Portugal, Adagoi,
81	H03	18	18	S. mikatae					IFO1815	soil	Japan		E. LOUIS
82	H04	19	19	S. mikatae					IFO1816	Decayed leaf	Japan		E. LOUIS
83	H05	392	392	S. kudriavzevii	ZP 594					Q. faginea	Portugal, Aldeia das Dez, S. Estrela,
84	H06	22	22	S. kudriavzevii					IFO1802	Decayed leaf	Japan		E. LOUIS
85	H07	23	23	S. kudriavzevii					IFO1803	Decayed leaf	Japan		E. LOUIS
86	H08	122	122	S. kudriavzevii					NBRC 10990	Decayed leaf	Japan
87	H09	24	24	S.uvarum	var. uvarum	6299	7001				Peoria, USA		E. LOUIS
88	H10	222	222	S.uvarum					L-1764		Chile		Martinez C
89	H11	274	274	S.uvarum					UWOPS99-807.1.1	Flux, Nothofagus sp.	Argentina		Lachance
90	H12	138	138	S. castelli		6298	4309		Y-12630	soil	Finland

## Sheet: All values
	Plate Position	Source	Population	GL Strain	Species	Name	Glucose	Xylose	Arabinose	10% SOR	15% SOR	20% SOR	30% SOR	10% ETOH	15% ETOH	35C	40C	25 mM acetic acid	10 mM formic acid	10 mM levulinic acid	10 mM HMF	10 mM furfural	10 mM vanillin
	A01	¯Laboratory	Mostly European Mosaic	96	S. cerevisiae	S288C	45.5113	15.3333	12.6667	82.3834	72.5389	25.9067	29.5337	53.886	60.6218	108.29	112.176	69.8239	76.1715	90.0875	88.8668	70.3122	97.4117
	A02	¯Laboratory	Mostly African Mosaic	97	S. cerevisiae	Y55	53.0127	32	29.6667	97.6744	87.7907	26.7442	11.6279	76.1628	20.3488	98.2558	73.2558	82.999	99.3473	99.3473	82.999	92.4307	111.294
	A03	¯Laboratory	Mostly African Mosaic	17	S. cerevisiae	SK1	45.8807	33.3333	31	129.31	109.483	32.7586	15.5172	91.3793	38.7931	109.483	119.828	80.644	83.5501	104.619	74.8318	81.3705	97.354
	A04	¯Laboratory	Mostly European Mosaic	281	S. cerevisiae	W303	44.8545	32.3333	33.3333	32.1429	33.9286	33.3333	9.52381	54.1667	42.8571	100	94.6429	81.7459	100.324	106.27	78.7733	83.9753	112.215
	A07	¨Wild	China	350	S. arboricolus	2.3317	64.6667	44.6667	41	175.61	152.033	0.813008	-1.62602	36.5854	17.0732	150.407	32.5203	69.0722	97.9381	88.1443	84.0206	79.8969	90.2062
	A08	¨Wild	Russia	142	S. paradoxus	CBS432	49.6667	28	32.3333	106.894	95.4655	18.8242	4.70605	93.4486	5.37834	93.4486	12.7736	83.8926	105.369	97.3154	81.8792	77.8523	95.9732
	A09	¨Wild		26	S. paradoxus	N-17	51.6667	32	38.6667	2.76767	6.91919	33.2121	-0.691919	85.106	61.5808	114.167	69.1919	75.4839	90.9677	108.387	78.7097	80	94.8387
	A10	¨Wild		98	S. paradoxus	CBS5829	53.6667	35.6667	45.3333	103.715	86.4294	32.5772	20.6101	71.1381	34.5718	84.4349	61.8303	86.9565	86.3354	66.4596	62.7329	66.4596	73.913
	A11	¨Wild	Italy	28	S. paradoxus	DBVPG4650	49	25.4444	33	104.192	102.695	18.5629	21.5569	76.9461	69.1617	127.545	109.581	81.6327	86.3946	97.2789	101.587	63.7188	94.5578
	A12	¨Wild	England	40	S. paradoxus	T21.4	39.6667	21.6667	26	115.455	79.0909	32.7273	29.0909	92.7273	73.6364	130.909	100.909	89.916	111.765	108.403	90.7563	93.2773	107.563
	B01	rClinical	European	303	S. cerevisiae	YJM978	54.6667	38.6667	40	90.9722	54.8611	36.1111	16.6667	73.6111	75	111.806	130.556	79.2683	97.561	98.7805	93.9024	96.3415	105.488
	B02	rClinical	European	304	S. cerevisiae	YJM981	52	43.6667	46.3333	125.083	87.1368	30.2168	8.43259	80.1096	59.7309	92.7585	106.11	78.2051	95.5128	103.846	92.3077	79.4872	107.692
	B03	rClinical	European	308	S. cerevisiae	YJM975	43.6667	41	42.6667	124.218	88.9923	33.3721	25.9561	101.043	70.4523	190.036	150.175	94.6565	109.924	116.794	106.107	89.313	125.954
	B04	rClinical	Mostly European Mosaic	284	S. cerevisiae	322134S	48	30	31	69.6716	45.0816	44.0571	24.59	100.409	99.3845	118.852	175.204	93.75	109.028	104.167	97.2222	86.8056	126.389
	B05	rClinical	Mostly European Mosaic	287	S. cerevisiae	378604X	42.3333	26	32	134.833	107.175	39.7586	27.6581	103.718	90.7533	139.155	165.085	78.7402	111.024	103.937	88.189	101.575	122.835
	B06	rClinical	Mostly European Mosaic	288	S. cerevisiae	273614N	51.6667	41.6667	39	121.807	84.9819	21.9537	4.95728	62.32	42.4909	81.441	65.1528	93.5484	87.0968	103.871	85.1613	77.4194	87.7419
	B07	¨Wild	China	351	S. arboricolus	2.3318	46.3333	24.6667	33	86.926	71.5096	10.0299	-0.557218	4.45774	2.22887	85.8115	78.0105	79.6163	92.8058	100.719	103.357	71.9424	113.669
	B08	¨Wild		164	S. paradoxus	Y7	40.3333	18.6667	37.3333	92.1758	74.8928	17.283	-1.28022	63.3709	39.6868	62.7308	62.7308	89.2562	109.917	110.744	101.653	93.3884	118.182
	B09	¨Wild		165	S. paradoxus	Y6.5	38.6667	22	32	77.4533	53.4161	20.6987	-0.667701	71.444	34.7204	87.4688	86.1334	89.6552	120.69	118.103	92.2414	97.4138	113.793
	B10	¨Wild		167	S. paradoxus	Q32.3	54	32.3333	35	53.5479	42.5515	9.08403	3.82485	54.026	12.4308	63.5882	64.5444	73.4568	88.2716	100	87.037	75.3086	91.358
	B11	¨Wild		168	S. paradoxus	Q59.1	50.3333	40.6667	44.3333	74.3757	56.4229	11.2846	-4.10348	51.8065	27.1856	84.6344	51.8065	85.4305	104.636	101.987	94.702	86.0927	99.3377
	B12	¨Wild		169	S. paradoxus	Q62.5	44.6667	22.6667	33.3333	67.5676	56.0811	24.3243	-0.675676	70.9459	39.8649	102.703	66.2162	106.716	119.403	111.94	97.7612	94.7761	117.91
	C01	¨Wild	European	84	S. cerevisiae	DBVPG1788	52.6667	32.3333	37.6667	53.7234	41.4894	15.4255	-1.06383	67.0213	39.8936	106.383	106.915	92.4051	112.025	101.899	91.7722	94.9367	114.557
	C02	¨Wild	European	91	S. cerevisiae	DBVPG1373	49.3333	24.3333	25.6667	112.329	76.7123	28.0822	10.274	73.9726	75.3425	131.507	106.164	97.2973	103.378	118.243	79.7297	71.6216	97.2973
	C03	£Fermentation	Mostly European Mosaic	174	S. cerevisiae	YIIc17_E5	56.5556	19.8889	26.6667	102.062	89.6907	34.0206	28.6082	69.5876	91.2371	126.031	116.753	83.3006	95.4813	93.1238	90.9627	66.6012	103.143
	C04	£Fermentation	Mostly European Mosaic	155	S. cerevisiae	DBVPG6040	50	24.3333	32.6667	130.392	100	29.4118	14.7059	84.3137	85.2941	132.353	173.529	78	96.6667	96	74.6667	81.3333	118
	C05	rClinical	Mostly European Mosaic	248	S. cerevisiae	322134S	43.6667	32.6667	33	78.3019	54.717	29.2453	36.7925	97.1698	58.4906	150.943	162.264	91.6031	113.74	114.504	77.0992	92.3664	119.084
	C07	¨Wild	China	352	S. arboricolus	2.3319	49	18.3333	22	85.0746	67.1642	22.3881	20.8955	82.0896	33.5821	114.179	110.448	82.9932	96.5986	105.442	76.1905	74.8299	97.9592
	C08	¨Wild		170	S. paradoxus	Q89.8	42.3333	27.3333	34.3333	127.119	98.3051	21.1864	21.1864	72.8814	42.3729	129.661	136.441	94.4882	107.874	121.26	89.7638	89.7638	118.898
	C09	¨Wild		171	S. paradoxus	Q95.3	36.6667	36.6667	44.3333	120.444	90.9014	20.4528	9.84766	66.6611	71.2061	94.689	106.052	109.091	137.273	116.364	86.3636	78.1818	143.636
	C10	¨Wild		172	S. paradoxus	S36.7	49.3333	29	42.6667	91.3043	64.4928	19.5652	15.2174	65.2174	47.8261	81.1594	69.5652	87.8378	102.027	99.3243	80.4054	73.6486	89.8649
	C11	¨Wild		173	S. paradoxus	Z1.1	51.413	27.6667	35.3333	136.719	92.1875	17.9687	15.625	65.625	45.3125	75	63.2813	99.1966	101.79	108.922	75.2079	66.1311	81.043
	C12	¨Wild	England	293	S. paradoxus	Y9.6	49.6439	32.7778	38.3333	119.268	92.6829	24.878	3.65854	51.7073	71.7073	102.683	130.244	93.3314	102.732	110.789	103.179	63.7876	102.06
	D01	¨Wild	North American	182	S. cerevisiae	YPS606	38.876	32	31.3333	92.4643	63.0831	31.9736	3.45661	84.6869	94.1926	124.15	159.004	95.1745	124.327	119.182	90.0299	88.315	131.186
	D02	¨Wild	North American	104	S. cerevisiae	YPS128	41.2946	31	32	73.2143	46.4286	26.7857	5.35714	61.9048	55.3571	70.2381	96.4286	96.0578	123.503	114.624	85.5641	98.4794	114.624
	D03	¡Baking	Malasian	258	S. cerevisiae	YS2	44.2629	37.3333	41	118.548	87.0968	27.4194	6.45161	84.6774	45.1613	120.161	135.484	97.8999	121.998	121.998	86.6038	81.3323	109.196
	D04	¡Baking	Mostly European Mosaic	259	S. cerevisiae	YS4	52.3368	32	32.3333	130.303	88.6364	31.8182	9.84848	71.2121	63.6364	87.1212	128.03	82.1601	102.541	106.362	85.3446	75.7911	93.6243
	D05	¡Baking	Mostly European Mosaic	262	S. cerevisiae	YS9	50.7839	39.3333	37.6667	127.143	92.1429	25.7143	3.57143	83.5714	55	72.1429	131.429	96.4872	105.676	107.646	87.9543	91.8926	98.4563
	D06	£Fermentation	European	181	S. cerevisiae	BC187	59.094	19.6667	37.6667	108.333	75.6944	27.0833	6.25	77.0833	54.8611	90.2778	95.8333	90.8158	98.7128	100.405	77.8421	83.4829	83.4829
	D07	¨Wild	North America	379	S. paradoxus	GL379	53.7964	35	37	117.734	75.6862	26.5225	-3.23445	78.2738	76.3331	72.4517	98.3274	76.2133	84.2683	91.7037	67.5386	57.005	68.1582
	D08	¨Wild	England	294	S. paradoxus	Q74.4	55.4981	20.2222	27	182.292	158.333	-10.0694	-6.25	93.4028	103.125	111.458	170.833	79.8826	99.1024	95.4987	108.312	73.0755	121.325
	D09	¨Wild	England	296	S. paradoxus	Q96.8	56.7379	30.6667	34.6667	151.724	137.931	-18.3908	-21.8391	119.54	66.6667	136.782	125.287	79.3121	97.5245	96.3495	79.8996	87.537	98.6994
	D10	¨Wild	England	297	S. paradoxus	LD7	57.314	30.6667	32	67.5268	46.7008	-8.83528	-11.9907	49.8562	18.3017	68.1579	93.4016	78.5148	89.565	102.36	83.7491	77.9332	87.8203
	D11	¨Wild	England	298	S. paradoxus	Q31.4	55.8393	32.6667	31.3333	79.0266	64.1281	3.88655	-7.7731	55.0595	32.3879	66.7191	76.4355	69.2463	81.1853	91.9304	90.1396	84.767	88.3487
	D12	¨Wild	England	299	S. paradoxus	Y8.5	52.3368	26.3333	29.6667	68.4197	60.8175	-3.45554	-4.14665	67.7286	33.8643	88.4618	91.2262	84.7077	105.088	102.541	88.5291	85.3446	94.8981
	E01	¨Wild	Malasian	278	S. cerevisiae	UWOPS03-461.4	64	30	31.3333	101.729	89.2957	-2.82581	-6.21679	55.3859	46.9085	61.0376	54.2556	83.8542	95.8333	98.9583	94.7917	81.7708	103.646
	E02	¨Wild	Malasian	279	S. cerevisiae	UWOPS05-217.3	57.6667	32.3333	37.6667	117.292	99.1027	5.01786	-10.663	68.3683	28.2255	86.5581	90.3215	87.8613	103.468	104.046	100	90.1734	100.578
	E03	¨Wild	Malasian	280	S. cerevisiae	UWOPS05-227.2	58.6667	41.6667	40.6667	118.992	88.7819	0	-7.39849	53.0225	57.3383	67.203	93.7142	76.1364	88.6364	97.7273	80.6818	75	85.7955
	E04	£Fermentation	Sake	251	S. cerevisiae	K11	56.2222	33.1111	44.6667	99.7188	84.7074	15.0114	2.57339	59.6168	72.0549	75.915	116.446	81.8182	99.6047	101.383	95.0593	67.9842	101.976
	E05	£Fermentation	Sake	252	S. cerevisiae	Y9	53	40.3333	50.6667	103.704	88.8889	16.0494	1.85185	70.3704	64.8148	61.7284	89.5062	71.6981	101.887	115.094	93.7107	86.7925	118.868
	E07	£Fermentation	European	345	S. cerevisiae	RM11	57.6667	40.6667	41.3333	79.4521	60.274	19.863	3.42466	81.5068	35.6164	71.2329	109.589	78.0347	93.6416	98.8439	79.7688	85.5491	95.9538
	E08	¨Wild	England	301	S. paradoxus	Z1	52.3333	42.6667	50.3333	113.699	89.0411	16.4384	13.0137	80.137	39.726	91.0959	108.904	78.3439	92.9936	98.0892	87.2611	80.8917	98.7261
	E09	¨Wild	England	302	S. paradoxus	Y8.1	49.6667	35.3333	43	89.726	63.6986	17.8082	4.79452	82.8767	69.863	72.6027	78.0822	79.1946	99.3289	98.6577	87.2483	85.906	93.9597
	E11	¨Wild	Siberia	254	S. cerevisiae	KPN3828	58.5632	42.6667	50.6667	128.462	105.385	13.0769	1.53846	89.2308	74.6154	75.3846	130.769	90.5005	102.453	95.6232	93.3465	89.3622	118.391
	E12	¨Wild	Siberia	255	S. cerevisiae	KPN3829	55.8494	33	36	94.3181	73.3585	15.0647	1.30997	79.9084	45.8491	88.4232	82.5283	82.9612	91.317	92.5107	79.977	79.3802	87.1391
	F01	¨Wild	Mostly European Mosaic	92	S. cerevisiae	DBVPG1853	75.3003	26.8889	43.3333	67.5926	48.6111	8.7963	0.462963	63.4259	43.0556	56.4815	73.1481	71.2702	77.4676	92.0758	67.2861	58.8754	66.8435
	F02	£Fermentation	Sake	253	S. cerevisiae	Y12	56.8394	39	26.6667	133.245	110.904	19.6809	18.3511	91.2234	98.9362	78.9894	130.053	79.3659	97.3504	92.6588	93.4407	65.2912	97.3504
	F03	£Fermentation	African	247	S. cerevisiae	NCYC110	54.4774	28	51.3333	123.944	93.662	14.7887	13.3803	101.408	78.169	88.7324	116.197	70.9775	99.7356	104.019	84.4387	87.4981	105.242
	F04	£Fermentation	African	60	S. cerevisiae	DBVPG6044	52.6881	37.3333	38.3333	107.759	81.0345	17.2414	12.931	89.6552	106.034	103.448	152.586	74.6532	99.9593	93.0001	78.4491	84.7756	99.9593
	F05	¨Wild	European	3	S. cerevisiae	DBVPG6765	56.3877	38.3333	41.6667	104.73	90.5405	9.45946	4.72973	83.1081	79.0541	100.676	114.189	75.6667	89.263	101.086	88.6719	91.6276	87.4896
	F06	£Fermentation	Mostly European Mosaic	382	S. cerevisiae	NCYC361	60.5179	41	43	103.472	80.5556	15.2778	4.16667	77.0833	79.1667	74.3056	102.083	73.2565	93.6362	87.5774	82.6202	77.6629	89.7806
	F07	¨Wild	Pennsylvania	115	S. paradoxus	YPS138	51.7535	25.3333	44.3333	84.6667	76	12.6667	2.66667	78.6667	60	80.6667	89.3333	78.5776	86.3065	90.8151	88.8828	77.9335	90.171
	F08	¨Wild	California	32	S. paradoxus	DBVPG6304	53.7419	33.6667	30.3333	133.099	109.859	17.6056	5.6338	87.3239	73.9437	71.831	105.634	81.8729	97.3791	94.2778	91.1766	88.0754	107.923
	F09	¨Wild	Montreal	186	S. paradoxus	A4	60.9407	24.4444	25	96.8354	73.4177	10.1266	3.16456	72.7848	66.4557	77.8481	100	66.7315	77.1241	90.7986	79.3121	65.6376	70.5604
	F10	¨Wild	Montreal	187	S. paradoxus	A12	53.1608	45	31.3333	92.8805	67.784	17.1219	14.0728	40.1075	32.3675	107.188	92.1769	85.6938	84.6488	90.292	88.829	72.3172	91.5461
	F11	¨Wild	Brazil	20	S. paradoxus	UFRJ50791	52.775	38	51.6667	128.462	96.9231	33.0769	16.1538	66.9231	23.8462	100.769	81.2821	83.3729	89.0574	95.3735	82.1096	85.2677	88.4258
	F12	¨Wild	Brazil	21	S. paradoxus	UFRJ50816	54.4444	28.6667	40.3333	99.5661	72.3555	19.1711	3.09212	43.908	23.5001	71.1187	87.1977	69.1838	83.2654	92.4491	66.7348	79.5919	75.9185
	G01	£Fermentation	Mostly European Mosaic	220	S. cerevisiae	L-1374	56.0374	35.6667	37.3333	103.947	79.6053	21.7105	19.0789	84.8684	38.1579	82.8947	86.1842	85.0622	89.8209	95.1745	85.657	83.2777	96.3641
	G02	£Fermentation	Mostly European Mosaic	221	S. cerevisiae	L-1528	56.958	61	40	67.7215	48.7342	21.519	12.6582	78.481	60.1266	65.1899	112.025	74.9089	97.7328	100.659	76.0794	83.6873	106.511
	G03	¨Wild	Mostly North American/Malasian Mosaic	271	S. cerevisiae	UWOPS87-2421	63.6704	34.6667	66	94.5122	84.1463	23.7805	8.53659	67.0732	59.1463	87.1951	80.4878	93.7117	99.4705	91.6176	91.0941	81.147	104.706
	G04	£Fermentation	European	150	S. cerevisiae	DBVP1106	57.2544	35.6667	33.3333	110.135	89.1892	22.2973	12.8378	89.1892	53.3784	114.189	100	80.9254	91.9871	94.3159	87.3295	86.7473	89.6583
	G05	¨Wild	Mostly North American/Malasian Mosaic	270	S. cerevisiae	UWOPS83-787.3	66.5445	17.1111	37.6667	67.7419	47.3118	23.1183	10.2151	66.129	55.914	56.9892	67.7419	80.6478	86.6589	96.6772	74.1359	68.6258	73.1341
	G06	¨Wild	Canada	388	S. uvarum	ZP555	55.5341	21.6667	29	96.2687	90.796	25.8706	20.8955	87.8109	88.0597	107.463	120.149	85.8332	94.8366	90.635	99.2383	78.6304	105.041
	G07	¨Wild	Russia	76	S. paradoxus	N-43	54.1369	18.3333	25	98.7669	78.577	14.1875	8.73078	51.839	25.101	84.5794	61.1154	70.8081	83.7383	88.0484	89.2798	91.127	95.4371
	G08	¨Wild	Russia	77	S. paradoxus	N-44	40.3942	37.3333	17	73.8633	66.5501	26.3275	16.8204	92.8776	67.2814	105.31	79.7138	90.7721	92.4225	109.752	87.4713	96.5485	103.975
	G09	¨Wild	Russia	78	S. paradoxus	N-45	59.5398	39.6667	34.3333	94.5312	76.5625	28.125	19.5312	95.3125	44.5312	151.562	72.6562	86.7767	94.6146	103.012	90.1358	89.576	91.8154
	G10	¨Wild	Japan	137	S. paradoxus	IFO1804	43.7865	24.6667	35.3333	122.997	105.662	21.4626	20.6371	99.0581	41.2742	142.809	82.5484	105.816	108.1	118.758	90.5911	80.6946	107.339
	G12	¨Wild	Hawaii	273	S. paradoxus	UWOPS91-917.1	46.3058	28.3333	24	74.1545	73.3739	25.7589	24.1978	85.8631	46.0538	116.305	139.723	98.6198	124.534	106.538	97.1801	97.8999	122.375
	H01	rClinical	Mostly European Mosaic	238	S. cerevisiae	YJM789	47.4193	12.3333	35	128.057	109.763	23.6296	14.4826	80.0356	60.2173	106.714	89.1825	80.8391	97.7099	94.1951	94.1951	88.5715	97.7099
	H02	¨Wild	Portugal	391	S. kudriavzevii	ZP452	67.2449	9.44444	12.3333	53.2138	42.4636	15.0504	11.2878	54.2889	24.7256	70.9518	73.6394	85.2605	87.2433	101.619	81.7906	71.3808	78.3207
	H03	¨Wild	Japan	18	S. mikatae	IFO1815	62.4165	42	23.3333	110.417	96.0648	15.2778	6.25	68.0556	81.9444	107.639	88.1944	87.0496	88.6517	98.2646	93.6362	83.3113	103.071
	H04	¨Wild	Japan	19	S. mikatae	IFO1816	55.4988	33.6667	31	92.4419	72.6744	16.2791	1.16279	70.9302	26.7442	96.5116	85.4651	60.6619	88.2901	84.0858	78.0797	73.2748	80.4822
	H05	¨Wild	Portugal	392	S. kudriavzevii	ZP594	57.6057	39.6667	29.6667	93.75	66.875	19.375	-0.625	65	57.5	84.375	105	76.3814	98.9486	100.106	78.696	76.96	92.5835
	H06	¨Wild	Japan	22	S. kudriavzevii	IFO1802	55.337	30	26	88.9535	70.3488	13.3721	1.16279	68.6047	33.1395	87.2093	87.2093	73.4891	87.3437	101.801	77.1034	76.501	86.7413
	H07	¨Wild	Japan	23	S. kudriavzevii	IFO1803	53.0422	28.6667	25.6667	81.5789	56.5789	5.26316	-2.63158	88.1579	32.8947	131.579	57.8947	49.646	55.9303	88.6087	50.9029	17.5961	13.197
	H08	¨Wild	Japan	122	S. kudriavzevii	NBRC10990	57.2013	24	27.3345	62.5	51.875	9.375	-5.625	69.375	36.875	75.625	25.625	81.0006	98.4827	110.137	95.569	96.7345	103.727
	H09	¨Wild	Netherlands	24	S. uvarum	DBVPG6299	49.6	19.33	31.32	278.325	240.148	14.7783	-7.38916	188.424	97.2906	201.97	27.0936	26.738	110.963	103.61	92.9144	94.2513	46.7914
	H10	¨Wild	Chile	222	S. uvarum	L-1764	51.21	15.67	35.34	90.7895	61.1842	-3.28947	-9.21053	73.0263	30.2632	80.9211	45.3947	30.6878	80.1587	75.3968	37.7297	33.3333	27.7778
	H11	¨Wild	Argentina	274	S. uvarum	UWOPS99-807.1.1	53.45	15.67	29.09	172.89	100.244	20.2922	7.30519	65.3409	42.6136	172.89	93.75	56.0957	122.289	134.63	71.5033	58.3396	51.6081
	H12	¨Wild	Finland	138	S. castelli	CBS4309	49.23	18.67	30.3333	194.048	151.19	19.0476	0	76.1905	33.3333	176.19	102.381	94.7165	105.026	110.18	90.2062	78.6082	89.5619

## Sheet: Rank sorbitol
	Plate Position	Source	Population	GL Strain	Species	Name	10% SOR	15% SOR	10% ETOH	15% ETOH	35C	40C	25 mM AA	10 mM FA	10 mM LVA	10 mM HMF	10 mM Furf	10 mM Van	10% SOR	15% SOR	10% ETOH	15% ETOH	35C	40C	25 mM acetic acid	10 mM formic acid	10 mM levulinic acid	10 mM HMF	10 mM furfural	10 mM vanillin	All Sorbitol	All Ethanol	All temp	All stress
7	A09	¨Wild		26	S. paradoxus	N-17	2.76767	6.91919	85.106	61.5808	114.167	69.1919	69.8239	76.1715	90.0875	88.8668	70.3122	97.4117	1	1	68	59	67	17	10	2	8	53	15	45	2	127	84	346
4	A04	¯Laboratory	Mostly European Mosaic	281	S. cerevisiae	W303	32.1429	33.9286	54.1667	42.8571	100	94.6429	82.999	99.3473	99.3473	82.999	92.4307	111.294	2	2	12	36	51	46	50	54	42	33	78	71	4	48	97	477
80	H02	¨Wild	Portugal	391	S. kudriavzevii	ZP452	53.2138	42.4636	54.2889	24.7256	70.9518	73.6394	80.644	83.5501	104.619	74.8318	81.3705	97.354	3	4	13	9	12	22	38	8	64	10	47	44	7	22	34	274
23	C01	¨Wild	European	84	S. cerevisiae	DBVPG1788	53.7234	41.4894	67.0213	39.8936	106.383	106.915	81.7459	100.324	106.27	78.7733	83.9753	112.215	5	3	28	31	58	60	44	59	66	21	53	72	8	59	118	500
20	B10	¨Wild		167	S. paradoxus	Q32.3	53.5479	42.5515	54.026	12.4308	63.5882	64.5444	69.0722	97.9381	88.1443	84.0206	79.8969	90.2062	4	5	11	3	6	13	7	48	6	35	40	28	9	14	19	206
43	D10	¨Wild	England	297	S. paradoxus	LD7	67.5268	46.7008	49.8562	18.3017	68.1579	93.4016	83.8926	105.369	97.3154	81.8792	77.8523	95.9732	7	8	5	5	10	43	54	71	33	30	31	40	15	10	53	337
86	H08	¨Wild	Japan	122	S. kudriavzevii	NBRC10990	62.5	51.875	69.375	36.875	75.625	25.625	75.4839	90.9677	108.387	78.7097	80	94.8387	6	12	34	25	22	2	20	27	70	20	41	36	18	59	24	315
14	B04	rClinical	Mostly European Mosaic	284	S. cerevisiae	322134S	69.6716	45.0816	100.409	99.3845	118.852	175.204	86.9565	86.3354	66.4596	62.7329	66.4596	73.913	13	6	85	88	71	90	62	13	1	3	11	9	19	173	161	452
56	F01	¨Wild	Mostly European Mosaic	92	S. cerevisiae	DBVPG1853	67.5926	48.6111	63.4259	43.0556	56.4815	73.1481	81.6327	86.3946	97.2789	101.587	63.7188	94.5578	9	10	20	37	1	20	43	14	32	85	6	35	19	57	21	312
72	G05	¨Wild	Mostly North American/Malasian Mosaic	270	S. cerevisiae	UWOPS83-787.3	67.7419	47.3118	66.129	55.914	56.9892	67.7419	89.916	111.765	108.403	90.7563	93.2773	107.563	11	9	25	49	2	16	68	80	71	62	79	67	20	74	18	539
35	D02	¨Wild	North American	104	S. cerevisiae	YPS128	73.2143	46.4286	61.9048	55.3571	70.2381	96.4286	79.2683	97.561	98.7805	93.9024	96.3415	105.488	14	7	17	48	11	48	33	45	38	74	84	64	21	65	59	483
69	G02	£Fermentation	Mostly European Mosaic	221	S. cerevisiae	L-1528	67.7215	48.7342	78.481	60.1266	65.1899	112.025	78.2051	95.5128	103.846	92.3077	79.4872	107.692	10	11	53	56	7	65	27	38	58	68	38	68	21	109	72	499
22	B12	¨Wild		169	S. paradoxus	Q62.5	67.5676	56.0811	70.9459	39.8649	102.703	66.2162	94.6565	109.924	116.794	106.107	89.313	125.954	8	16	38	30	55	15	79	77	83	89	69	87	24	68	70	646
19	B09	¨Wild		165	S. paradoxus	Y6.5	77.4533	53.4161	71.444	34.7204	87.4688	86.1334	93.75	109.028	104.167	97.2222	86.8056	126.389	18	13	41	23	40	32	77	75	63	81	63	88	31	64	72	614
45	D12	¨Wild	England	299	S. paradoxus	Y8.5	68.4197	60.8175	67.7286	33.8643	88.4618	91.2262	78.7402	111.024	103.937	88.189	101.575	122.835	12	20	30	21	42	41	31	79	60	49	90	86	32	51	83	561
27	C05	rClinical	Mostly European Mosaic	248	S. cerevisiae	322134S	78.3019	54.717	97.1698	58.4906	150.943	162.264	93.5484	87.0968	103.871	85.1613	77.4194	87.7419	19	14	83	52	85	86	75	16	59	37	29	19	33	135	171	574
21	B11	¨Wild		168	S. paradoxus	Q59.1	74.3757	56.4229	51.8065	27.1856	84.6344	51.8065	79.6163	92.8058	100.719	103.357	71.9424	113.669	17	17	7	12	34	6	36	31	47	88	18	73	34	19	40	386
51	E07	£Fermentation	European	345	S. cerevisiae	RM11	79.4521	60.274	81.5068	35.6164	71.2329	109.589	89.2562	109.917	110.744	101.653	93.3884	118.182	21	19	59	24	14	63	66	76	76	86	80	79	40	83	77	663
85	H07	¨Wild	Japan	23	S. kudriavzevii	IFO1803	81.5789	56.5789	88.1579	32.8947	131.579	57.8947	89.6552	120.69	118.103	92.2414	97.4138	113.793	22	18	72	17	79	8	67	84	84	67	87	74	40	89	87	679
75	G08	¨Wild	Russia	77	S. paradoxus	N-44	73.8633	66.5501	92.8776	67.2814	105.31	79.7138	73.4568	88.2716	100	87.037	75.3086	91.358	15	26	79	64	57	26	16	19	43	43	25	29	41	143	83	442
44	D11	¨Wild	England	298	S. paradoxus	Q31.4	79.0266	64.1281	55.0595	32.3879	66.7191	76.4355	85.4305	104.636	101.987	94.702	86.0927	99.3377	20	24	14	16	8	23	58	68	53	76	60	51	44	30	31	471
11	B01	rClinical	European	303	S. cerevisiae	YJM978	90.9722	54.8611	73.6111	75	111.806	130.556	106.716	119.403	111.94	97.7612	94.7761	117.91	30	15	45	74	66	77	89	83	78	82	82	77	45	119	143	798
88	H10	¨Wild	Chile	222	S. uvarum	L-1764	90.7895	61.1842	73.0263	30.2632	80.9211	45.3947	92.4051	112.025	101.899	91.7722	94.9367	114.557	29	21	44	14	27	5	73	81	52	66	83	75	50	58	32	570
53	E09	¨Wild	England	302	S. paradoxus	Y8.1	89.726	63.6986	82.8767	69.863	72.6027	78.0822	97.2973	103.378	118.243	79.7297	71.6216	97.2973	28	23	61	66	18	25	84	66	85	23	17	42	51	127	43	538
78	G12	¨Wild	Hawaii	273	S. paradoxus	UWOPS91-917.1	74.1545	73.3739	85.8631	46.0538	116.305	139.723	83.3006	95.4813	93.1238	90.9627	66.6012	103.143	16	36	69	42	70	82	51	37	21	63	12	57	52	111	152	556
28	C07	¨Wild	China	352	S. arboricolus	2.3319	85.0746	67.1642	82.0896	33.5821	114.179	110.448	78	96.6667	96	74.6667	81.3333	118	25	28	60	20	68	64	25	41	29	9	46	78	53	80	132	493
1	A01	¯Laboratory	Mostly European Mosaic	96	S. cerevisiae	S288C	82.3834	72.5389	53.886	60.6218	108.29	112.176	91.6031	113.74	114.504	77.0992	92.3664	119.084	23	33	10	58	63	66	72	82	79	14	77	83	56	68	129	660
31	C10	¨Wild		172	S. paradoxus	S36.7	91.3043	64.4928	65.2174	47.8261	81.1594	69.5652	82.9932	96.5986	105.442	76.1905	74.8299	97.9592	31	25	22	44	28	18	49	40	65	13	23	47	56	66	46	405
34	D01	¨Wild	North American	182	S. cerevisiae	YPS606	92.4643	63.0831	84.6869	94.1926	124.15	159.004	94.4882	107.874	121.26	89.7638	89.7638	118.898	34	22	66	85	73	85	78	73	88	56	72	82	56	151	158	814
17	B07	¨Wild	China	351	S. arboricolus	2.3318	86.926	71.5096	4.45774	2.22887	85.8115	78.0105	109.091	137.273	116.364	86.3636	78.1818	143.636	26	31	1	1	35	24	90	90	82	41	34	90	57	2	59	545
84	H06	¨Wild	Japan	22	S. kudriavzevii	IFO1802	88.9535	70.3488	68.6047	33.1395	87.2093	87.2093	87.8378	102.027	99.3243	80.4054	73.6486	89.8649	27	30	33	18	39	35	64	62	41	27	22	26	57	51	74	424
83	H05	¨Wild	Portugal	392	S. kudriavzevii	ZP594	93.75	66.875	65	57.5	84.375	105	99.1966	101.79	108.922	75.2079	66.1311	81.043	36	27	21	51	31	55	87	60	72	11	10	13	63	72	86	474
65	F10	¨Wild	Montreal	187	S. paradoxus	A12	92.8805	67.784	40.1075	32.3675	107.188	92.1769	93.3314	102.732	110.789	103.179	63.7876	102.06	35	29	3	15	60	42	74	65	77	87	7	55	64	18	102	549
62	F07	¨Wild	Pennsylvania	115	S. paradoxus	YPS138	84.6667	76	78.6667	60	80.6667	89.3333	95.1745	124.327	119.182	90.0299	88.315	131.186	24	41	54	55	26	38	81	88	87	57	67	89	65	109	64	707
82	H04	¨Wild	Japan	19	S. mikatae	IFO1816	92.4419	72.6744	70.9302	26.7442	96.5116	85.4651	96.0578	123.503	114.624	85.5641	98.4794	114.624	33	34	37	11	49	31	82	87	80	39	89	76	67	48	80	648
18	B08	¨Wild		164	S. paradoxus	Y7	92.1758	74.8928	63.3709	39.6868	62.7308	62.7308	97.8999	121.998	121.998	86.6038	81.3323	109.196	32	38	19	28	5	11	85	85	89	42	45	70	70	47	16	549
55	E12	¨Wild	Siberia	255	S. cerevisiae	KPN3829	94.3181	73.3585	79.9084	45.8491	88.4232	82.5283	82.1601	102.541	106.362	85.3446	75.7911	93.6243	37	35	55	41	41	29	47	64	67	38	26	33	72	96	70	513
67	F12	¨Wild	Brazil	21	S. paradoxus	UFRJ50816	99.5661	72.3555	43.908	23.5001	71.1187	87.1977	96.4872	105.676	107.646	87.9543	91.8926	98.4563	44	32	4	7	13	34	83	72	69	48	76	48	76	11	47	530
64	F09	¨Wild	Montreal	186	S. paradoxus	A4	96.8354	73.4177	72.7848	66.4557	77.8481	100	90.8158	98.7128	100.405	77.8421	83.4829	83.4829	41	37	42	62	24	50	71	50	45	16	51	14	78	104	74	503
76	G09	¨Wild	Russia	78	S. paradoxus	N-45	94.5312	76.5625	95.3125	44.5312	151.562	72.6562	76.2133	84.2683	91.7037	67.5386	57.005	68.1582	39	42	82	38	86	19	23	10	14	6	3	6	81	120	105	368
70	G03	¨Wild	Mostly North American/Malasian Mosaic	271	S. cerevisiae	UWOPS87-2421	94.5122	84.1463	67.0732	59.1463	87.1951	80.4878	79.8826	99.1024	95.4987	108.312	73.0755	121.325	38	49	29	53	38	27	37	52	27	90	20	84	87	82	65	544
74	G07	¨Wild	Russia	76	S. paradoxus	N-43	98.7669	78.577	51.839	25.101	84.5794	61.1154	79.3121	97.5245	96.3495	79.8996	87.537	98.6994	43	44	8	10	33	9	34	44	30	25	65	49	87	18	42	394
49	E04	£Fermentation	Sake	251	S. cerevisiae	K11	99.7188	84.7074	59.6168	72.0549	75.915	116.446	78.5148	89.565	102.36	83.7491	77.9332	87.8203	45	50	16	70	23	69	29	25	54	34	32	20	95	86	92	467
61	F06	£Fermentation	Mostly European Mosaic	382	S. cerevisiae	NCYC361	103.472	80.5556	77.0833	79.1667	74.3056	102.083	69.2463	81.1853	91.9304	90.1396	84.767	88.3487	48	47	51	79	19	53	9	6	15	59	54	21	95	130	72	461
39	D06	£Fermentation	European	181	S. cerevisiae	BC187	108.333	75.6944	77.0833	54.8611	90.2778	95.8333	84.7077	105.088	102.541	88.5291	85.3446	94.8981	56	40	50	46	44	47	55	70	55	50	57	37	96	96	91	607
2	A02	¯Laboratory	Mostly African Mosaic	97	S. cerevisiae	Y55	97.6744	87.7907	76.1628	20.3488	98.2558	73.2558	83.8542	95.8333	98.9583	94.7917	81.7708	103.646	42	55	47	6	50	21	53	39	40	77	48	58	97	53	71	536
68	G01	£Fermentation	Mostly European Mosaic	220	S. cerevisiae	L-1374	103.947	79.6053	84.8684	38.1579	82.8947	86.1842	87.8613	103.468	104.046	100	90.1734	100.578	51	46	67	26	30	33	65	67	62	84	73	53	97	93	63	657
8	A10	¨Wild		98	S. paradoxus	CBS5829	103.715	86.4294	71.1381	34.5718	84.4349	61.8303	76.1364	88.6364	97.7273	80.6818	75	85.7955	50	52	39	22	32	10	22	21	34	28	24	15	102	61	42	349
24	C02	¨Wild	European	91	S. cerevisiae	DBVPG1373	112.329	76.7123	73.9726	75.3425	131.507	106.164	81.8182	99.6047	101.383	95.0593	67.9842	101.976	59	43	46	75	78	59	45	56	49	78	13	54	102	121	137	655
40	D07	¨Wild	North America	379	S. paradoxus	GL379	117.734	75.6862	78.2738	76.3331	72.4517	98.3274	71.6981	101.887	115.094	93.7107	86.7925	118.868	63	39	52	76	17	49	14	61	81	73	62	81	102	128	66	668
59	F04	£Fermentation	African	60	S. cerevisiae	DBVPG6044	107.759	81.0345	89.6552	106.034	103.448	152.586	78.0347	93.6416	98.8439	79.7688	85.5491	95.9538	55	48	75	90	56	84	26	34	39	24	58	39	103	165	140	628
73	G06	¨Wild	Canada	388	S. uvarum	ZP555	96.2687	90.796	87.8109	88.0597	107.463	120.149	78.3439	92.9936	98.0892	87.2611	80.8917	98.7261	40	65	71	82	61	72	28	32	35	45	43	50	105	153	133	624
10	A12	¨Wild	England	40	S. paradoxus	T21.4	115.455	79.0909	92.7273	73.6364	130.909	100.909	79.1946	99.3289	98.6577	87.2483	85.906	93.9597	61	45	78	71	77	52	32	53	37	44	59	34	106	149	129	643
50	E05	£Fermentation	Sake	252	S. cerevisiae	Y9	103.704	88.8889	70.3704	64.8148	61.7284	89.5062	90.5005	102.453	95.6232	93.3465	89.3622	118.391	49	58	36	61	4	39	69	63	28	70	70	80	107	97	43	627
46	E01	¨Wild	Malasian	278	S. cerevisiae	UWOPS03-461.4	101.729	89.2957	55.3859	46.9085	61.0376	54.2556	82.9612	91.317	92.5107	79.977	79.3802	87.1391	46	62	15	43	3	7	48	28	18	26	37	17	108	58	10	350
25	C03	£Fermentation	Mostly European Mosaic	174	S. cerevisiae	YIIc17_E5	102.062	89.6907	69.5876	91.2371	126.031	116.753	71.2702	77.4676	92.0758	67.2861	58.8754	66.8435	47	63	35	84	74	70	13	4	16	5	5	5	110	119	144	421
36	D03	¡Baking	Malasian	258	S. cerevisiae	YS2	118.548	87.0968	84.6774	45.1613	120.161	135.484	79.3659	97.3504	92.6588	93.4407	65.2912	97.3504	64	53	65	39	72	80	35	42	19	71	8	43	117	104	152	591
60	F05	¨Wild	European	3	S. cerevisiae	DBVPG6765	104.73	90.5405	83.1081	79.0541	100.676	114.189	70.9775	99.7356	104.019	84.4387	87.4981	105.242	53	64	62	78	52	67	12	57	61	36	64	63	117	140	119	669
71	G04	£Fermentation	European	150	S. cerevisiae	DBVP1106	110.135	89.1892	89.1892	53.3784	114.189	100	74.6532	99.9593	93.0001	78.4491	84.7756	99.9593	57	61	73	45	69	51	18	58	20	18	55	52	118	118	120	577
16	B06	rClinical	Mostly European Mosaic	288	S. cerevisiae	273614N	121.807	84.9819	62.32	42.4909	81.441	65.1528	75.6667	89.263	101.086	88.6719	91.6276	87.4896	68	51	18	34	29	14	21	24	48	51	75	18	119	52	43	451
52	E08	¨Wild	England	301	S. paradoxus	Z1	113.699	89.0411	80.137	39.726	91.0959	108.904	73.2565	93.6362	87.5774	82.6202	77.6629	89.7806	60	60	58	29	45	61	15	33	4	32	30	25	120	87	106	452
48	E03	¨Wild	Malasian	280	S. cerevisiae	UWOPS05-227.2	118.992	88.7819	53.0225	57.3383	67.203	93.7142	78.5776	86.3065	90.8151	88.8828	77.9335	90.171	65	57	9	50	9	44	30	12	12	54	33	27	122	59	53	402
6	A08	¨Wild	Russia	142	S. paradoxus	CBS432	106.894	95.4655	93.4486	5.37834	93.4486	12.7736	81.8729	97.3791	94.2778	91.1766	88.0754	107.923	54	71	81	2	47	1	46	43	23	65	66	69	125	83	48	568
12	B02	rClinical	European	304	S. cerevisiae	YJM981	125.083	87.1368	80.1096	59.7309	92.7585	106.11	66.7315	77.1241	90.7986	79.3121	65.6376	70.5604	72	54	57	54	46	58	6	3	11	22	9	7	126	111	104	399
9	A11	¨Wild	Italy	28	S. paradoxus	DBVPG4650	104.192	102.695	76.9461	69.1617	127.545	109.581	85.6938	84.6488	90.292	88.829	72.3172	91.5461	52	78	49	65	75	62	59	11	9	52	19	30	130	114	137	561
13	B03	rClinical	European	308	S. cerevisiae	YJM975	124.218	88.9923	101.043	70.4523	190.036	150.175	83.3729	89.0574	95.3735	82.1096	85.2677	88.4258	71	59	86	67	89	83	52	23	26	31	56	22	130	153	172	665
81	H03	¨Wild	Japan	18	S. mikatae	IFO1815	110.417	96.0648	68.0556	81.9444	107.639	88.1944	69.1838	83.2654	92.4491	66.7348	79.5919	75.9185	58	72	31	80	62	36	8	7	17	4	39	10	130	111	98	424
30	C09	¨Wild		171	S. paradoxus	Q95.3	120.444	90.9014	66.6611	71.2061	94.689	106.052	85.0622	89.8209	95.1745	85.657	83.2777	96.3641	67	66	26	68	48	57	56	26	25	40	49	41	133	94	105	569
33	C12	¨Wild	England	293	S. paradoxus	Y9.6	119.268	92.6829	51.7073	71.7073	102.683	130.244	74.9089	97.7328	100.659	76.0794	83.6873	106.511	66	69	6	69	54	76	19	47	46	12	52	65	135	75	130	581
37	D04	¡Baking	Mostly European Mosaic	259	S. cerevisiae	YS4	130.303	88.6364	71.2121	63.6364	87.1212	128.03	93.7117	99.4705	91.6176	91.0941	81.147	104.706	79	56	40	60	37	74	76	55	13	64	44	61	135	100	111	659
47	E02	¨Wild	Malasian	279	S. cerevisiae	UWOPS05-217.3	117.292	99.1027	68.3683	28.2255	86.5581	90.3215	80.9254	91.9871	94.3159	87.3295	86.7473	89.6583	62	75	32	13	36	40	41	29	24	46	61	24	137	45	76	483
58	F03	£Fermentation	African	247	S. cerevisiae	NCYC110	123.944	93.662	101.408	78.169	88.7324	116.197	80.6478	86.6589	96.6772	74.1359	68.6258	73.1341	70	70	87	77	43	68	39	15	31	8	14	8	140	164	111	530
38	D05	¡Baking	Mostly European Mosaic	262	S. cerevisiae	YS9	127.143	92.1429	83.5714	55	72.1429	131.429	85.8332	94.8366	90.635	99.2383	78.6304	105.041	74	67	63	47	16	79	60	36	10	83	36	62	141	110	95	633
29	C08	¨Wild		170	S. paradoxus	Q89.8	127.119	98.3051	72.8814	42.3729	129.661	136.441	70.8081	83.7383	88.0484	89.2798	91.127	95.4371	73	74	43	33	76	81	11	9	5	55	74	38	147	76	157	572
77	G10	¨Wild	Japan	137	S. paradoxus	IFO1804	122.997	105.662	99.0581	41.2742	142.809	82.5484	90.7721	92.4225	109.752	87.4713	96.5485	103.975	69	80	84	32	83	30	70	30	73	47	85	60	149	116	113	743
66	F11	¨Wild	Brazil	20	S. paradoxus	UFRJ50791	128.462	96.9231	66.9231	23.8462	100.769	81.2821	86.7767	94.6146	103.012	90.1358	89.576	91.8154	77	73	27	8	53	28	61	35	56	58	71	31	150	35	81	578
32	C11	¨Wild		173	S. paradoxus	Z1.1	136.719	92.1875	65.625	45.3125	75	63.2813	105.816	108.1	118.758	90.5911	80.6946	107.339	84	68	24	40	20	12	88	74	86	61	42	66	152	64	32	665
26	C04	£Fermentation	Mostly European Mosaic	155	S. cerevisiae	DBVPG6040	130.392	100	84.3137	85.2941	132.353	173.529	98.6198	124.534	106.538	97.1801	97.8999	122.375	80	76	64	81	80	89	86	89	68	80	88	85	156	145	169	966
54	E11	¨Wild	Siberia	254	S. cerevisiae	KPN3828	128.462	105.385	89.2308	74.6154	75.3846	130.769	80.8391	97.7099	94.1951	94.1951	88.5715	97.7099	77	79	74	73	21	78	40	46	22	75	68	46	156	147	99	699
79	H01	rClinical	Mostly European Mosaic	238	S. cerevisiae	YJM789	128.057	109.763	80.0356	60.2173	106.714	89.1825	85.2605	87.2433	101.619	81.7906	71.3808	78.3207	75	83	56	57	59	37	57	17	50	29	16	11	158	113	96	547
3	A03	¯Laboratory	Mostly African Mosaic	17	S. cerevisiae	SK1	129.31	109.483	91.3793	38.7931	109.483	119.828	87.0496	88.6517	98.2646	93.6362	83.3113	103.071	78	82	77	27	64	71	63	22	36	72	50	56	160	104	135	698
89	H11	¨Wild	Argentina	274	S. uvarum	UWOPS99-807.1.1	172.89	100.244	65.3409	42.6136	172.89	93.75	60.6619	88.2901	84.0858	78.0797	73.2748	80.4822	86	77	23	35	87	45	5	20	3	17	21	12	163	58	132	431
15	B05	rClinical	Mostly European Mosaic	287	S. cerevisiae	378604X	134.833	107.175	103.718	90.7533	139.155	165.085	76.3814	98.9486	100.106	78.696	76.96	92.5835	83	81	88	83	82	87	24	51	44	19	28	32	164	171	169	702
63	F08	¨Wild	California	32	S. paradoxus	DBVPG6304	133.099	109.859	87.3239	73.9437	71.831	105.634	73.4891	87.3437	101.801	77.1034	76.501	86.7413	81	84	70	72	15	56	17	18	51	15	27	16	165	142	71	522
57	F02	£Fermentation	Sake	253	S. cerevisiae	Y12	133.245	110.904	91.2234	98.9362	78.9894	130.053	49.646	55.9303	88.6087	50.9029	17.5961	13.197	82	85	76	87	25	75	3	1	7	2	1	1	167	163	100	445
42	D09	¨Wild	England	296	S. paradoxus	Q96.8	151.724	137.931	119.54	66.6667	136.782	125.287	81.0006	98.4827	110.137	95.569	96.7345	103.727	85	86	89	63	81	73	42	49	74	79	86	59	171	152	154	866
5	A07	¨Wild	China	350	S. arboricolus	2.3317	175.61	152.033	36.5854	17.0732	150.407	32.5203	26.738	110.963	103.61	92.9144	94.2513	46.7914	87	88	2	4	84	4	1	78	57	69	81	3	175	6	88	558
90	H12	¨Wild	Finland	138	S. castelli	CBS4309	194.048	151.19	76.1905	33.3333	176.19	102.381	30.6878	80.1587	75.3968	37.7297	33.3333	27.7778	89	87	48	19	88	54	2	5	2	1	2	2	176	67	142	399
41	D08	¨Wild	England	294	S. paradoxus	Q74.4	182.292	158.333	93.4028	103.125	111.458	170.833	56.0957	122.289	134.63	71.5033	58.3396	51.6081	88	89	80	89	65	88	4	86	90	7	4	4	177	169	153	694
87	H09	¨Wild	Netherlands	24	S. uvarum	DBVPG6299	278.325	240.148	188.424	97.2906	201.97	27.0936	94.7165	105.026	110.18	90.2062	78.6082	89.5619	90	90	90	86	90	3	80	69	75	60	35	23	180	176	93	791

## Sheet: Rank ethanol
Plate Position	Source	Population	GL Strain	Species	Name	10% SOR	15% SOR	10% ETOH	15% ETOH	35C	40C	10% SOR	15% SOR	10%ETOH	15% ETOH	35C	40C		All Sorbitol	All Ethanol	All temp	All stress
B07	¨Wild	China	351	S. arboricolus	2.3318	86.926	71.5096	4.45774	2.22887	85.8115	78.0105	26	31	1	1	35	24		57	2	59	118
A07	¨Wild	China	350	S. arboricolus	2.3317	175.61	152.033	36.5854	17.0732	150.407	32.5203	87	88	2	4	84	4		175	6	88	269
D10	¨Wild	England	297	S. paradoxus	LD7	67.5268	46.7008	49.8562	18.3017	68.1579	93.4016	7	8	5	5	10	43		15	10	53	78
F12	¨Wild	Brazil	21	S. paradoxus	UFRJ50816	99.5661	72.3555	43.908	23.5001	71.1187	87.1977	44	32	4	7	13	34		76	11	47	134
B10	¨Wild		167	S. paradoxus	Q32.3	53.5479	42.5515	54.026	12.4308	63.5882	64.5444	4	5	11	3	6	13		9	14	19	42
F10	¨Wild	Montreal	187	S. paradoxus	A12	92.8805	67.784	40.1075	32.3675	107.188	92.1769	35	29	3	15	60	42		64	18	102	184
G07	¨Wild	Russia	76	S. paradoxus	N-43	98.7669	78.577	51.839	25.101	84.5794	61.1154	43	44	8	10	33	9		87	18	42	147
B11	¨Wild		168	S. paradoxus	Q59.1	74.3757	56.4229	51.8065	27.1856	84.6344	51.8065	17	17	7	12	34	6		34	19	40	93
H02	¨Wild	Portugal	391	S. kudriavzevii	ZP452	53.2138	42.4636	54.2889	24.7256	70.9518	73.6394	3	4	13	9	12	22		7	22	34	63
D11	¨Wild	England	298	S. paradoxus	Q31.4	79.0266	64.1281	55.0595	32.3879	66.7191	76.4355	20	24	14	16	8	23		44	30	31	105
F11	¨Wild	Brazil	20	S. paradoxus	UFRJ50791	128.462	96.9231	66.9231	23.8462	100.769	81.2821	77	73	27	8	53	28		150	35	81	266
E02	¨Wild	Malasian	279	S. cerevisiae	UWOPS05-217.3	117.292	99.1027	68.3683	28.2255	86.5581	90.3215	62	75	32	13	36	40		137	45	76	258
B08	¨Wild		164	S. paradoxus	Y7	92.1758	74.8928	63.3709	39.6868	62.7308	62.7308	32	38	19	28	5	11		70	47	16	133
A04	¯Laboratory	Mostly European Mosaic	281	S. cerevisiae	W303	32.1429	33.9286	54.1667	42.8571	100	94.6429	2	2	12	36	51	46		4	48	97	149
H04	¨Wild	Japan	19	S. mikatae	IFO1816	92.4419	72.6744	70.9302	26.7442	96.5116	85.4651	33	34	37	11	49	31		67	48	80	195
D12	¨Wild	England	299	S. paradoxus	Y8.5	68.4197	60.8175	67.7286	33.8643	88.4618	91.2262	12	20	30	21	42	41		32	51	83	166
H06	¨Wild	Japan	22	S. kudriavzevii	IFO1802	88.9535	70.3488	68.6047	33.1395	87.2093	87.2093	27	30	33	18	39	35		57	51	74	182
B06	rClinical	Mostly European Mosaic	288	S. cerevisiae	273614N	121.807	84.9819	62.32	42.4909	81.441	65.1528	68	51	18	34	29	14		119	52	43	214
A02	¯Laboratory	Mostly African Mosaic	97	S. cerevisiae	Y55	97.6744	87.7907	76.1628	20.3488	98.2558	73.2558	42	55	47	6	50	21		97	53	71	221
F01	¨Wild	Mostly European Mosaic	92	S. cerevisiae	DBVPG1853	67.5926	48.6111	63.4259	43.0556	56.4815	73.1481	9	10	20	37	1	20		19	57	21	97
E01	¨Wild	Malasian	278	S. cerevisiae	UWOPS03-461.4	101.729	89.2957	55.3859	46.9085	61.0376	54.2556	46	62	15	43	3	7		108	58	10	176
H10	¨Wild	Chile	222	S.uvarum	L-1764	90.7895	61.1842	73.0263	30.2632	80.9211	45.3947	29	21	44	14	27	5		50	58	32	140
H11	¨Wild	Argentina	274	S.uvarum	UWOPS99-807.1.1	172.89	100.244	65.3409	42.6136	172.89	93.75	86	77	23	35	87	45		163	58	132	353
C01	¨Wild	European	84	S. cerevisiae	DBVPG1788	53.7234	41.4894	67.0213	39.8936	106.383	106.915	5	3	28	31	58	60		8	59	118	185
E03	¨Wild	Malasian	280	S. cerevisiae	UWOPS05-227.2	118.992	88.7819	53.0225	57.3383	67.203	93.7142	65	57	9	50	9	44		122	59	53	234
H08	¨Wild	Japan	122	S. kudriavzevii	NBRC10990	62.5	51.875	69.375	36.875	75.625	25.625	6	12	34	25	22	2		18	59	24	101
A10	¨Wild		98	S. paradoxus	CBS5829	103.715	86.4294	71.1381	34.5718	84.4349	61.8303	50	52	39	22	32	10		102	61	42	205
B09	¨Wild		165	S. paradoxus	Y6.5	77.4533	53.4161	71.444	34.7204	87.4688	86.1334	18	13	41	23	40	32		31	64	72	167
C11	¨Wild		173	S. paradoxus	Z1.1	136.719	92.1875	65.625	45.3125	75	63.2813	84	68	24	40	20	12		152	64	32	248
D02	¨Wild	North American	104	S. cerevisiae	YPS128	73.2143	46.4286	61.9048	55.3571	70.2381	96.4286	14	7	17	48	11	48		21	65	59	145
C10	¨Wild		172	S. paradoxus	S36.7	91.3043	64.4928	65.2174	47.8261	81.1594	69.5652	31	25	22	44	28	18		56	66	46	168
H12	¨Wild	Finland	138	S. castelli	CBS4309	194.048	151.19	76.1905	33.3333	176.19	102.381	89	87	48	19	88	54		176	67	142	385
A01	¯Laboratory	Mostly European Mosaic	96	S. cerevisiae	S288C	82.3834	72.5389	53.886	60.6218	108.29	112.176	23	33	10	58	63	66		56	68	129	253
B12	¨Wild		169	S. paradoxus	Q62.5	67.5676	56.0811	70.9459	39.8649	102.703	66.2162	8	16	38	30	55	15		24	68	70	162
H05	¨Wild	Portugal	392	S. kudriavzevii	ZP594	93.75	66.875	65	57.5	84.375	105	36	27	21	51	31	55		63	72	86	221
G05	¨Wild	Mostly North American/Malasian Mosaic	270	S. cerevisiae	UWOPS83-787.3	67.7419	47.3118	66.129	55.914	56.9892	67.7419	11	9	25	49	2	16		20	74	18	112
C12	¨Wild	England	293	S. paradoxus	Y9.6	119.268	92.6829	51.7073	71.7073	102.683	130.244	66	69	6	69	54	76		135	75	130	340
C08	¨Wild		170	S. paradoxus	Q89.8	127.119	98.3051	72.8814	42.3729	129.661	136.441	73	74	43	33	76	81		147	76	157	380
C07	¨Wild	China	352	S. arboricolus	2.3319	85.0746	67.1642	82.0896	33.5821	114.179	110.448	25	28	60	20	68	64		53	80	132	265
G03	¨Wild	Mostly North American/Malasian Mosaic	271	S. cerevisiae	UWOPS87-2421	94.5122	84.1463	67.0732	59.1463	87.1951	80.4878	38	49	29	53	38	27		87	82	65	234
A08	¨Wild	Russia	142	S. paradoxus	CBS432	106.894	95.4655	93.4486	5.37834	93.4486	12.7736	54	71	81	2	47	1		125	83	48	256
E07	£Fermentation	European	345	S. cerevisiae	RM11	79.4521	60.274	81.5068	35.6164	71.2329	109.589	21	19	59	24	14	63		40	83	77	200
E04	£Fermentation	Sake	251	S. cerevisiae	K11	99.7188	84.7074	59.6168	72.0549	75.915	116.446	45	50	16	70	23	69		95	86	92	273
E08	¨Wild	England	301	S. paradoxus	Z1	113.699	89.0411	80.137	39.726	91.0959	108.904	60	60	58	29	45	61		120	87	106	313
H07	¨Wild	Japan	23	S. kudriavzevii	IFO1803	81.5789	56.5789	88.1579	32.8947	131.579	57.8947	22	18	72	17	79	8		40	89	87	216
G01	£Fermentation	Mostly European Mosaic	220	S. cerevisiae	L-1374	103.947	79.6053	84.8684	38.1579	82.8947	86.1842	51	46	67	26	30	33		97	93	63	253
C09	¨Wild		171	S. paradoxus	Q95.3	120.444	90.9014	66.6611	71.2061	94.689	106.052	67	66	26	68	48	57		133	94	105	332
D06	£Fermentation	European	181	S. cerevisiae	BC187	108.333	75.6944	77.0833	54.8611	90.2778	95.8333	56	40	50	46	44	47		96	96	91	283
E12	¨Wild	Siberia	255	S. cerevisiae	KPN3829	94.3181	73.3585	79.9084	45.8491	88.4232	82.5283	37	35	55	41	41	29		72	96	70	238
E05	£Fermentation	Sake	252	S. cerevisiae	Y9	103.704	88.8889	70.3704	64.8148	61.7284	89.5062	49	58	36	61	4	39		107	97	43	247
D04	¡Baking	Mostly European Mosaic	259	S. cerevisiae	YS4	130.303	88.6364	71.2121	63.6364	87.1212	128.03	79	56	40	60	37	74		135	100	111	346
A03	¯Laboratory	Mostly African Mosaic	17	S. cerevisiae	SK1	129.31	109.483	91.3793	38.7931	109.483	119.828	78	82	77	27	64	71		160	104	135	399
D03	¡Baking	Malasian	258	S. cerevisiae	YS2	118.548	87.0968	84.6774	45.1613	120.161	135.484	64	53	65	39	72	80		117	104	152	373
F09	¨Wild	Montreal	186	S. paradoxus	A4	96.8354	73.4177	72.7848	66.4557	77.8481	100	41	37	42	62	24	50		78	104	74	256
F07	¨Wild	Pennsylvania	115	S. paradoxus	YPS138	84.6667	76	78.6667	60	80.6667	89.3333	24	41	54	55	26	38		65	109	64	238
G02	£Fermentation	Mostly European Mosaic	221	S. cerevisiae	L-1528	67.7215	48.7342	78.481	60.1266	65.1899	112.025	10	11	53	56	7	65		21	109	72	202
D05	¡Baking	Mostly European Mosaic	262	S. cerevisiae	YS9	127.143	92.1429	83.5714	55	72.1429	131.429	74	67	63	47	16	79		141	110	95	346
B02	rClinical	European	304	S. cerevisiae	YJM981	125.083	87.1368	80.1096	59.7309	92.7585	106.11	72	54	57	54	46	58		126	111	104	341
G12	¨Wild	Hawaii	273	S. paradoxus	UWOPS91-917.1	74.1545	73.3739	85.8631	46.0538	116.305	139.723	16	36	69	42	70	82		52	111	152	315
H03	¨Wild	Japan	18	S. mikatae	IFO1815	110.417	96.0648	68.0556	81.9444	107.639	88.1944	58	72	31	80	62	36		130	111	98	339
H01	rClinical	Mostly European Mosaic	238	S. cerevisiae	YJM789	128.057	109.763	80.0356	60.2173	106.714	89.1825	75	83	56	57	59	37		158	113	96	367
A11	¨Wild	Italy	28	S. paradoxus	DBVPG4650	104.192	102.695	76.9461	69.1617	127.545	109.581	52	78	49	65	75	62		130	114	137	381
G10	¨Wild	Japan	137	S. paradoxus	IFO1804	122.997	105.662	99.0581	41.2742	142.809	82.5484	69	80	84	32	83	30		149	116	113	378
G04	£Fermentation	European	150	S. cerevisiae	DBVP1106	110.135	89.1892	89.1892	53.3784	114.189	100	57	61	73	45	69	51		118	118	120	356
B01	rClinical	European	303	S. cerevisiae	YJM978	90.9722	54.8611	73.6111	75	111.806	130.556	30	15	45	74	66	77		45	119	143	307
C03	£Fermentation	Mostly European Mosaic	174	S. cerevisiae	YIIc17_E5	102.062	89.6907	69.5876	91.2371	126.031	116.753	47	63	35	84	74	70		110	119	144	373
G09	¨Wild	Russia	78	S. paradoxus	N-45	94.5312	76.5625	95.3125	44.5312	151.562	72.6562	39	42	82	38	86	19		81	120	105	306
C02	¨Wild	European	91	S. cerevisiae	DBVPG1373	112.329	76.7123	73.9726	75.3425	131.507	106.164	59	43	46	75	78	59		102	121	137	360
A09	¨Wild		26	S. paradoxus	N-17	2.76767	6.91919	85.106	61.5808	114.167	69.1919	1	1	68	59	67	17		2	127	84	213
E09	¨Wild	England	302	S. paradoxus	Y8.1	89.726	63.6986	82.8767	69.863	72.6027	78.0822	28	23	61	66	18	25		51	127	43	221
D07	¨Wild	North America	379	S. paradoxus	GL379	117.734	75.6862	78.2738	76.3331	72.4517	98.3274	63	39	52	76	17	49		102	128	66	296
F06	£Fermentation	Mostly European Mosaic	382	S. cerevisiae	NCYC361	103.472	80.5556	77.0833	79.1667	74.3056	102.083	48	47	51	79	19	53		95	130	72	297
C05	rClinical	Mostly European Mosaic	248	S. cerevisiae	322134S	78.3019	54.717	97.1698	58.4906	150.943	162.264	19	14	83	52	85	86		33	135	171	339
F05	¨Wild	European	3	S. cerevisiae	DBVPG6765	104.73	90.5405	83.1081	79.0541	100.676	114.189	53	64	62	78	52	67		117	140	119	376
F08	¨Wild	California	32	S. paradoxus	DBVPG6304	133.099	109.859	87.3239	73.9437	71.831	105.634	81	84	70	72	15	56		165	142	71	378
G08	¨Wild	Russia	77	S. paradoxus	N-44	73.8633	66.5501	92.8776	67.2814	105.31	79.7138	15	26	79	64	57	26		41	143	83	267
C04	£Fermentation	Mostly European Mosaic	155	S. cerevisiae	DBVPG6040	130.392	100	84.3137	85.2941	132.353	173.529	80	76	64	81	80	89		156	145	169	470
E11	¨Wild	Siberia	254	S. cerevisiae	KPN3828	128.462	105.385	89.2308	74.6154	75.3846	130.769	77	79	74	73	21	78		156	147	99	402
A12	¨Wild	England	40	S. paradoxus	T21.4	115.455	79.0909	92.7273	73.6364	130.909	100.909	61	45	78	71	77	52		106	149	129	384
D01	¨Wild	North American	182	S. cerevisiae	YPS606	92.4643	63.0831	84.6869	94.1926	124.15	159.004	34	22	66	85	73	85		56	151	158	365
D09	¨Wild	England	296	S. paradoxus	Q96.8	151.724	137.931	119.54	66.6667	136.782	125.287	85	86	89	63	81	73		171	152	154	477
B03	rClinical	European	308	S. cerevisiae	YJM975	124.218	88.9923	101.043	70.4523	190.036	150.175	71	59	86	67	89	83		130	153	172	455
G06	¨Wild	Canada	388	S.uvarum	ZP555	96.2687	90.796	87.8109	88.0597	107.463	120.149	40	65	71	82	61	72		105	153	133	391
F02	£Fermentation	Sake	253	S. cerevisiae	Y12	133.245	110.904	91.2234	98.9362	78.9894	130.053	82	85	76	87	25	75		167	163	100	430
F03	£Fermentation	African	247	S. cerevisiae	NCYC110	123.944	93.662	101.408	78.169	88.7324	116.197	70	70	87	77	43	68		140	164	111	415
F04	£Fermentation	African	60	S. cerevisiae	DBVPG6044	107.759	81.0345	89.6552	106.034	103.448	152.586	55	48	75	90	56	84		103	165	140	408
D08	¨Wild	England	294	S. paradoxus	Q74.4	182.292	158.333	93.4028	103.125	111.458	170.833	88	89	80	89	65	88		177	169	153	499
B05	rClinical	Mostly European Mosaic	287	S. cerevisiae	378604X	134.833	107.175	103.718	90.7533	139.155	165.085	83	81	88	83	82	87		164	171	169	504
B04	rClinical	Mostly European Mosaic	284	S. cerevisiae	322134S	69.6716	45.0816	100.409	99.3845	118.852	175.204	13	6	85	88	71	90		19	173	161	353
H09	¨Wild	Netherlands	24	S.uvarum	DBVPG6299	278.325	240.148	188.424	97.2906	201.97	27.0936	90	90	90	86	90	3		180	176	93	449
					S.uvarum

## Sheet: Rank Temp
Plate Position	Source	Population	GL Strain	Species	Name	10% SOR	15% SOR	10% ETOH	15% ETOH	35C	40C	20% Sorbitol	30% Sorbitol	10%ETOH	15% ETOH	35C	40C		All Sorbitol	All Ethanol	All temp	All stress
A08	¨Wild	Russia	142	S. paradoxus	CBS432	106.894	95.4655	93.4486	5.37834	93.4486	12.7736	54	71	81	2	47	1		125	83	48	256
H08	¨Wild	Japan	122	S. kudriavzevii	NBRC10990	62.5	51.875	69.375	36.875	75.625	25.625	6	12	34	25	22	2		18	59	24	101
H09	¨Wild	Netherlands	24	S.uvarum	DBVPG6299	278.325	240.148	188.424	97.2906	201.97	27.0936	90	90	90	86	90	3		180	176	93	449
A07	¨Wild	China	350	S. arboricolus	2.3317	175.61	152.033	36.5854	17.0732	150.407	32.5203	87	88	2	4	84	4		175	6	88	269
H10	¨Wild	Chile	222	S.uvarum	L-1764	90.7895	61.1842	73.0263	30.2632	80.9211	45.3947	29	21	44	14	27	5		50	58	32	140
B11	¨Wild		168	S. paradoxus	Q59.1	74.3757	56.4229	51.8065	27.1856	84.6344	51.8065	17	17	7	12	34	6		34	19	40	93
E01	¨Wild	Malasian	278	S. cerevisiae	UWOPS03-461.4	101.729	89.2957	55.3859	46.9085	61.0376	54.2556	46	62	15	43	3	7		108	58	10	176
H07	¨Wild	Japan	23	S. kudriavzevii	IFO1803	81.5789	56.5789	88.1579	32.8947	131.579	57.8947	22	18	72	17	79	8		40	89	87	216
G07	¨Wild	Russia	76	S. paradoxus	N-43	98.7669	78.577	51.839	25.101	84.5794	61.1154	43	44	8	10	33	9		87	18	42	147
A10	¨Wild		98	S. paradoxus	CBS5829	103.715	86.4294	71.1381	34.5718	84.4349	61.8303	50	52	39	22	32	10		102	61	42	205
B08	¨Wild		164	S. paradoxus	Y7	92.1758	74.8928	63.3709	39.6868	62.7308	62.7308	32	38	19	28	5	11		70	47	16	133
C11	¨Wild		173	S. paradoxus	Z1.1	136.719	92.1875	65.625	45.3125	75	63.2813	84	68	24	40	20	12		152	64	32	248
B10	¨Wild		167	S. paradoxus	Q32.3	53.5479	42.5515	54.026	12.4308	63.5882	64.5444	4	5	11	3	6	13		9	14	19	42
B06	rClinical	Mostly European Mosaic	288	S. cerevisiae	273614N	121.807	84.9819	62.32	42.4909	81.441	65.1528	68	51	18	34	29	14		119	52	43	214
B12	¨Wild		169	S. paradoxus	Q62.5	67.5676	56.0811	70.9459	39.8649	102.703	66.2162	8	16	38	30	55	15		24	68	70	162
G05	¨Wild	Mostly North American/Malasian Mosaic	270	S. cerevisiae	UWOPS83-787.3	67.7419	47.3118	66.129	55.914	56.9892	67.7419	11	9	25	49	2	16		20	74	18	112
A09	¨Wild		26	S. paradoxus	N-17	2.76767	6.91919	85.106	61.5808	114.167	69.1919	1	1	68	59	67	17		2	127	84	213
C10	¨Wild		172	S. paradoxus	S36.7	91.3043	64.4928	65.2174	47.8261	81.1594	69.5652	31	25	22	44	28	18		56	66	46	168
G09	¨Wild	Russia	78	S. paradoxus	N-45	94.5312	76.5625	95.3125	44.5312	151.562	72.6562	39	42	82	38	86	19		81	120	105	306
F01	¨Wild	Mostly European Mosaic	92	S. cerevisiae	DBVPG1853	67.5926	48.6111	63.4259	43.0556	56.4815	73.1481	9	10	20	37	1	20		19	57	21	97
A02	¯Laboratory	Mostly African Mosaic	97	S. cerevisiae	Y55	97.6744	87.7907	76.1628	20.3488	98.2558	73.2558	42	55	47	6	50	21		97	53	71	221
H02	¨Wild	Portugal	391	S. kudriavzevii	ZP452	53.2138	42.4636	54.2889	24.7256	70.9518	73.6394	3	4	13	9	12	22		7	22	34	63
D11	¨Wild	England	298	S. paradoxus	Q31.4	79.0266	64.1281	55.0595	32.3879	66.7191	76.4355	20	24	14	16	8	23		44	30	31	105
B07	¨Wild	China	351	S. arboricolus	2.3318	86.926	71.5096	4.45774	2.22887	85.8115	78.0105	26	31	1	1	35	24		57	2	59	118
E09	¨Wild	England	302	S. paradoxus	Y8.1	89.726	63.6986	82.8767	69.863	72.6027	78.0822	28	23	61	66	18	25		51	127	43	221
G08	¨Wild	Russia	77	S. paradoxus	N-44	73.8633	66.5501	92.8776	67.2814	105.31	79.7138	15	26	79	64	57	26		41	143	83	267
G03	¨Wild	Mostly North American/Malasian Mosaic	271	S. cerevisiae	UWOPS87-2421	94.5122	84.1463	67.0732	59.1463	87.1951	80.4878	38	49	29	53	38	27		87	82	65	234
F11	¨Wild	Brazil	20	S. paradoxus	UFRJ50791	128.462	96.9231	66.9231	23.8462	100.769	81.2821	77	73	27	8	53	28		150	35	81	266
E12	¨Wild	Siberia	255	S. cerevisiae	KPN3829	94.3181	73.3585	79.9084	45.8491	88.4232	82.5283	37	35	55	41	41	29		72	96	70	238
G10	¨Wild	Japan	137	S. paradoxus	IFO1804	122.997	105.662	99.0581	41.2742	142.809	82.5484	69	80	84	32	83	30		149	116	113	378
H04	¨Wild	Japan	19	S. mikatae	IFO1816	92.4419	72.6744	70.9302	26.7442	96.5116	85.4651	33	34	37	11	49	31		67	48	80	195
B09	¨Wild		165	S. paradoxus	Y6.5	77.4533	53.4161	71.444	34.7204	87.4688	86.1334	18	13	41	23	40	32		31	64	72	167
G01	£Fermentation	Mostly European Mosaic	220	S. cerevisiae	L-1374	103.947	79.6053	84.8684	38.1579	82.8947	86.1842	51	46	67	26	30	33		97	93	63	253
F12	¨Wild	Brazil	21	S. paradoxus	UFRJ50816	99.5661	72.3555	43.908	23.5001	71.1187	87.1977	44	32	4	7	13	34		76	11	47	134
H06	¨Wild	Japan	22	S. kudriavzevii	IFO1802	88.9535	70.3488	68.6047	33.1395	87.2093	87.2093	27	30	33	18	39	35		57	51	74	182
H03	¨Wild	Japan	18	S. mikatae	IFO1815	110.417	96.0648	68.0556	81.9444	107.639	88.1944	58	72	31	80	62	36		130	111	98	339
H01	rClinical	Mostly European Mosaic	238	S. cerevisiae	YJM789	128.057	109.763	80.0356	60.2173	106.714	89.1825	75	83	56	57	59	37		158	113	96	367
F07	¨Wild	Pennsylvania	115	S. paradoxus	YPS138	84.6667	76	78.6667	60	80.6667	89.3333	24	41	54	55	26	38		65	109	64	238
E05	£Fermentation	Sake	252	S. cerevisiae	Y9	103.704	88.8889	70.3704	64.8148	61.7284	89.5062	49	58	36	61	4	39		107	97	43	247
E02	¨Wild	Malasian	279	S. cerevisiae	UWOPS05-217.3	117.292	99.1027	68.3683	28.2255	86.5581	90.3215	62	75	32	13	36	40		137	45	76	258
D12	¨Wild	England	299	S. paradoxus	Y8.5	68.4197	60.8175	67.7286	33.8643	88.4618	91.2262	12	20	30	21	42	41		32	51	83	166
F10	¨Wild	Montreal	187	S. paradoxus	A12	92.8805	67.784	40.1075	32.3675	107.188	92.1769	35	29	3	15	60	42		64	18	102	184
D10	¨Wild	England	297	S. paradoxus	LD7	67.5268	46.7008	49.8562	18.3017	68.1579	93.4016	7	8	5	5	10	43		15	10	53	78
E03	¨Wild	Malasian	280	S. cerevisiae	UWOPS05-227.2	118.992	88.7819	53.0225	57.3383	67.203	93.7142	65	57	9	50	9	44		122	59	53	234
H11	¨Wild	Argentina	274	S.uvarum	UWOPS99-807.1.1	172.89	100.244	65.3409	42.6136	172.89	93.75	86	77	23	35	87	45		163	58	132	353
A04	¯Laboratory	Mostly European Mosaic	281	S. cerevisiae	W303	32.1429	33.9286	54.1667	42.8571	100	94.6429	2	2	12	36	51	46		4	48	97	149
D06	£Fermentation	European	181	S. cerevisiae	BC187	108.333	75.6944	77.0833	54.8611	90.2778	95.8333	56	40	50	46	44	47		96	96	91	283
D02	¨Wild	North American	104	S. cerevisiae	YPS128	73.2143	46.4286	61.9048	55.3571	70.2381	96.4286	14	7	17	48	11	48		21	65	59	145
D07	¨Wild	North America	379	S. paradoxus	GL379	117.734	75.6862	78.2738	76.3331	72.4517	98.3274	63	39	52	76	17	49		102	128	66	296
F09	¨Wild	Montreal	186	S. paradoxus	A4	96.8354	73.4177	72.7848	66.4557	77.8481	100	41	37	42	62	24	50		78	104	74	256
G04	£Fermentation	European	150	S. cerevisiae	DBVP1106	110.135	89.1892	89.1892	53.3784	114.189	100	57	61	73	45	69	51		118	118	120	356
A12	¨Wild	England	40	S. paradoxus	T21.4	115.455	79.0909	92.7273	73.6364	130.909	100.909	61	45	78	71	77	52		106	149	129	384
F06	£Fermentation	Mostly European Mosaic	382	S. cerevisiae	NCYC361	103.472	80.5556	77.0833	79.1667	74.3056	102.083	48	47	51	79	19	53		95	130	72	297
H12	¨Wild	Finland	138	S. castelli	CBS4309	194.048	151.19	76.1905	33.3333	176.19	102.381	89	87	48	19	88	54		176	67	142	385
H05	¨Wild	Portugal	392	S. kudriavzevii	ZP594	93.75	66.875	65	57.5	84.375	105	36	27	21	51	31	55		63	72	86	221
F08	¨Wild	California	32	S. paradoxus	DBVPG6304	133.099	109.859	87.3239	73.9437	71.831	105.634	81	84	70	72	15	56		165	142	71	378
C09	¨Wild		171	S. paradoxus	Q95.3	120.444	90.9014	66.6611	71.2061	94.689	106.052	67	66	26	68	48	57		133	94	105	332
B02	rClinical	European	304	S. cerevisiae	YJM981	125.083	87.1368	80.1096	59.7309	92.7585	106.11	72	54	57	54	46	58		126	111	104	341
C02	¨Wild	European	91	S. cerevisiae	DBVPG1373	112.329	76.7123	73.9726	75.3425	131.507	106.164	59	43	46	75	78	59		102	121	137	360
C01	¨Wild	European	84	S. cerevisiae	DBVPG1788	53.7234	41.4894	67.0213	39.8936	106.383	106.915	5	3	28	31	58	60		8	59	118	185
E08	¨Wild	England	301	S. paradoxus	Z1	113.699	89.0411	80.137	39.726	91.0959	108.904	60	60	58	29	45	61		120	87	106	313
A11	¨Wild	Italy	28	S. paradoxus	DBVPG4650	104.192	102.695	76.9461	69.1617	127.545	109.581	52	78	49	65	75	62		130	114	137	381
E07	£Fermentation	European	345	S. cerevisiae	RM11	79.4521	60.274	81.5068	35.6164	71.2329	109.589	21	19	59	24	14	63		40	83	77	200
C07	¨Wild	China	352	S. arboricolus	2.3319	85.0746	67.1642	82.0896	33.5821	114.179	110.448	25	28	60	20	68	64		53	80	132	265
G02	£Fermentation	Mostly European Mosaic	221	S. cerevisiae	L-1528	67.7215	48.7342	78.481	60.1266	65.1899	112.025	10	11	53	56	7	65		21	109	72	202
A01	¯Laboratory	Mostly European Mosaic	96	S. cerevisiae	S288C	82.3834	72.5389	53.886	60.6218	108.29	112.176	23	33	10	58	63	66		56	68	129	253
F05	¨Wild	European	3	S. cerevisiae	DBVPG6765	104.73	90.5405	83.1081	79.0541	100.676	114.189	53	64	62	78	52	67		117	140	119	376
F03	£Fermentation	African	247	S. cerevisiae	NCYC110	123.944	93.662	101.408	78.169	88.7324	116.197	70	70	87	77	43	68		140	164	111	415
E04	£Fermentation	Sake	251	S. cerevisiae	K11	99.7188	84.7074	59.6168	72.0549	75.915	116.446	45	50	16	70	23	69		95	86	92	273
C03	£Fermentation	Mostly European Mosaic	174	S. cerevisiae	YIIc17_E5	102.062	89.6907	69.5876	91.2371	126.031	116.753	47	63	35	84	74	70		110	119	144	373
A03	¯Laboratory	Mostly African Mosaic	17	S. cerevisiae	SK1	129.31	109.483	91.3793	38.7931	109.483	119.828	78	82	77	27	64	71		160	104	135	399
G06	¨Wild	Canada	388	S.uvarum	ZP555	96.2687	90.796	87.8109	88.0597	107.463	120.149	40	65	71	82	61	72		105	153	133	391
D09	¨Wild	England	296	S. paradoxus	Q96.8	151.724	137.931	119.54	66.6667	136.782	125.287	85	86	89	63	81	73		171	152	154	477
D04	¡Baking	Mostly European Mosaic	259	S. cerevisiae	YS4	130.303	88.6364	71.2121	63.6364	87.1212	128.03	79	56	40	60	37	74		135	100	111	346
F02	£Fermentation	Sake	253	S. cerevisiae	Y12	133.245	110.904	91.2234	98.9362	78.9894	130.053	82	85	76	87	25	75		167	163	100	430
C12	¨Wild	England	293	S. paradoxus	Y9.6	119.268	92.6829	51.7073	71.7073	102.683	130.244	66	69	6	69	54	76		135	75	130	340
B01	rClinical	European	303	S. cerevisiae	YJM978	90.9722	54.8611	73.6111	75	111.806	130.556	30	15	45	74	66	77		45	119	143	307
E11	¨Wild	Siberia	254	S. cerevisiae	KPN3828	128.462	105.385	89.2308	74.6154	75.3846	130.769	77	79	74	73	21	78		156	147	99	402
D05	¡Baking	Mostly European Mosaic	262	S. cerevisiae	YS9	127.143	92.1429	83.5714	55	72.1429	131.429	74	67	63	47	16	79		141	110	95	346
D03	¡Baking	Malasian	258	S. cerevisiae	YS2	118.548	87.0968	84.6774	45.1613	120.161	135.484	64	53	65	39	72	80		117	104	152	373
C08	¨Wild		170	S. paradoxus	Q89.8	127.119	98.3051	72.8814	42.3729	129.661	136.441	73	74	43	33	76	81		147	76	157	380
G12	¨Wild	Hawaii	273	S. paradoxus	UWOPS91-917.1	74.1545	73.3739	85.8631	46.0538	116.305	139.723	16	36	69	42	70	82		52	111	152	315
B03	rClinical	European	308	S. cerevisiae	YJM975	124.218	88.9923	101.043	70.4523	190.036	150.175	71	59	86	67	89	83		130	153	172	455
F04	£Fermentation	African	60	S. cerevisiae	DBVPG6044	107.759	81.0345	89.6552	106.034	103.448	152.586	55	48	75	90	56	84		103	165	140	408
D01	¨Wild	North American	182	S. cerevisiae	YPS606	92.4643	63.0831	84.6869	94.1926	124.15	159.004	34	22	66	85	73	85		56	151	158	365
C05	rClinical	Mostly European Mosaic	248	S. cerevisiae	322134S	78.3019	54.717	97.1698	58.4906	150.943	162.264	19	14	83	52	85	86		33	135	171	339
B05	rClinical	Mostly European Mosaic	287	S. cerevisiae	378604X	134.833	107.175	103.718	90.7533	139.155	165.085	83	81	88	83	82	87		164	171	169	504
D08	¨Wild	England	294	S. paradoxus	Q74.4	182.292	158.333	93.4028	103.125	111.458	170.833	88	89	80	89	65	88		177	169	153	499
C04	£Fermentation	Mostly European Mosaic	155	S. cerevisiae	DBVPG6040	130.392	100	84.3137	85.2941	132.353	173.529	80	76	64	81	80	89		156	145	169	470
B04	rClinical	Mostly European Mosaic	284	S. cerevisiae	322134S	69.6716	45.0816	100.409	99.3845	118.852	175.204	13	6	85	88	71	90		19	173	161	353

## Sheet: Rank Fermentation stress
Plate Position	Source	Population	GL Strain	Species	Name	10% SOR	15% SOR	10% ETOH	15% ETOH	35C	40C	10% SOR	15% SOR	10% ETOH	15% ETOH	35C	40C		All Sorbitol	All Ethanol	All temp	All stress
B10	¨Wild		167	S. paradoxus	Q32.3	53.5479	42.5515	54.026	12.4308	63.5882	64.5444	4	5	11	3	6	13		9	14	19	42
H02	¨Wild	Portugal	391	S. kudriavzevii	ZP452	53.2138	42.4636	54.2889	24.7256	70.9518	73.6394	3	4	13	9	12	22		7	22	34	63
D10	¨Wild	England	297	S. paradoxus	LD7	67.5268	46.7008	49.8562	18.3017	68.1579	93.4016	7	8	5	5	10	43		15	10	53	78
B11	¨Wild		168	S. paradoxus	Q59.1	74.3757	56.4229	51.8065	27.1856	84.6344	51.8065	17	17	7	12	34	6		34	19	40	93
F01	¨Wild	Mostly European Mosaic	92	S. cerevisiae	DBVPG1853	67.5926	48.6111	63.4259	43.0556	56.4815	73.1481	9	10	20	37	1	20		19	57	21	97
H08	¨Wild	Japan	122	S. kudriavzevii	NBRC10990	62.5	51.875	69.375	36.875	75.625	25.625	6	12	34	25	22	2		18	59	24	101
D11	¨Wild	England	298	S. paradoxus	Q31.4	79.0266	64.1281	55.0595	32.3879	66.7191	76.4355	20	24	14	16	8	23		44	30	31	105
G05	¨Wild	Mostly North American/Malasian Mosaic	270	S. cerevisiae	UWOPS83-787.3	67.7419	47.3118	66.129	55.914	56.9892	67.7419	11	9	25	49	2	16		20	74	18	112
B07	¨Wild	China	351	S. arboricolus	2.3318	86.926	71.5096	4.45774	2.22887	85.8115	78.0105	26	31	1	1	35	24		57	2	59	118
B08	¨Wild		164	S. paradoxus	Y7	92.1758	74.8928	63.3709	39.6868	62.7308	62.7308	32	38	19	28	5	11		70	47	16	133
F12	¨Wild	Brazil	21	S. paradoxus	UFRJ50816	99.5661	72.3555	43.908	23.5001	71.1187	87.1977	44	32	4	7	13	34		76	11	47	134
H10	¨Wild	Chile	222	S.uvarum	L-1764	90.7895	61.1842	73.0263	30.2632	80.9211	45.3947	29	21	44	14	27	5		50	58	32	140
D02	¨Wild	North American	104	S. cerevisiae	YPS128	73.2143	46.4286	61.9048	55.3571	70.2381	96.4286	14	7	17	48	11	48		21	65	59	145
G07	¨Wild	Russia	76	S. paradoxus	N-43	98.7669	78.577	51.839	25.101	84.5794	61.1154	43	44	8	10	33	9		87	18	42	147
A04	¯Laboratory	Mostly European Mosaic	281	S. cerevisiae	W303	32.1429	33.9286	54.1667	42.8571	100	94.6429	2	2	12	36	51	46		4	48	97	149
B12	¨Wild		169	S. paradoxus	Q62.5	67.5676	56.0811	70.9459	39.8649	102.703	66.2162	8	16	38	30	55	15		24	68	70	162
D12	¨Wild	England	299	S. paradoxus	Y8.5	68.4197	60.8175	67.7286	33.8643	88.4618	91.2262	12	20	30	21	42	41		32	51	83	166
B09	¨Wild		165	S. paradoxus	Y6.5	77.4533	53.4161	71.444	34.7204	87.4688	86.1334	18	13	41	23	40	32		31	64	72	167
C10	¨Wild		172	S. paradoxus	S36.7	91.3043	64.4928	65.2174	47.8261	81.1594	69.5652	31	25	22	44	28	18		56	66	46	168
E01	¨Wild	Malasian	278	S. cerevisiae	UWOPS03-461.4	101.729	89.2957	55.3859	46.9085	61.0376	54.2556	46	62	15	43	3	7		108	58	10	176
H06	¨Wild	Japan	22	S. kudriavzevii	IFO1802	88.9535	70.3488	68.6047	33.1395	87.2093	87.2093	27	30	33	18	39	35		57	51	74	182
F10	¨Wild	Montreal	187	S. paradoxus	A12	92.8805	67.784	40.1075	32.3675	107.188	92.1769	35	29	3	15	60	42		64	18	102	184
C01	¨Wild	European	84	S. cerevisiae	DBVPG1788	53.7234	41.4894	67.0213	39.8936	106.383	106.915	5	3	28	31	58	60		8	59	118	185
H04	¨Wild	Japan	19	S. mikatae	IFO1816	92.4419	72.6744	70.9302	26.7442	96.5116	85.4651	33	34	37	11	49	31		67	48	80	195
E07	£Fermentation	European	345	S. cerevisiae	RM11	79.4521	60.274	81.5068	35.6164	71.2329	109.589	21	19	59	24	14	63		40	83	77	200
G02	£Fermentation	Mostly European Mosaic	221	S. cerevisiae	L-1528	67.7215	48.7342	78.481	60.1266	65.1899	112.025	10	11	53	56	7	65		21	109	72	202
A10	¨Wild		98	S. paradoxus	CBS5829	103.715	86.4294	71.1381	34.5718	84.4349	61.8303	50	52	39	22	32	10		102	61	42	205
A09	¨Wild		26	S. paradoxus	N-17	2.76767	6.91919	85.106	61.5808	114.167	69.1919	1	1	68	59	67	17		2	127	84	213
B06	rClinical	Mostly European Mosaic	288	S. cerevisiae	273614N	121.807	84.9819	62.32	42.4909	81.441	65.1528	68	51	18	34	29	14		119	52	43	214
H07	¨Wild	Japan	23	S. kudriavzevii	IFO1803	81.5789	56.5789	88.1579	32.8947	131.579	57.8947	22	18	72	17	79	8		40	89	87	216
A02	¯Laboratory	Mostly African Mosaic	97	S. cerevisiae	Y55	97.6744	87.7907	76.1628	20.3488	98.2558	73.2558	42	55	47	6	50	21		97	53	71	221
E09	¨Wild	England	302	S. paradoxus	Y8.1	89.726	63.6986	82.8767	69.863	72.6027	78.0822	28	23	61	66	18	25		51	127	43	221
H05	¨Wild	Portugal	392	S. kudriavzevii	ZP594	93.75	66.875	65	57.5	84.375	105	36	27	21	51	31	55		63	72	86	221
E03	¨Wild	Malasian	280	S. cerevisiae	UWOPS05-227.2	118.992	88.7819	53.0225	57.3383	67.203	93.7142	65	57	9	50	9	44		122	59	53	234
G03	¨Wild	Mostly North American/Malasian Mosaic	271	S. cerevisiae	UWOPS87-2421	94.5122	84.1463	67.0732	59.1463	87.1951	80.4878	38	49	29	53	38	27		87	82	65	234
E12	¨Wild	Siberia	255	S. cerevisiae	KPN3829	94.3181	73.3585	79.9084	45.8491	88.4232	82.5283	37	35	55	41	41	29		72	96	70	238
F07	¨Wild	Pennsylvania	115	S. paradoxus	YPS138	84.6667	76	78.6667	60	80.6667	89.3333	24	41	54	55	26	38		65	109	64	238
E05	£Fermentation	Sake	252	S. cerevisiae	Y9	103.704	88.8889	70.3704	64.8148	61.7284	89.5062	49	58	36	61	4	39		107	97	43	247
C11	¨Wild		173	S. paradoxus	Z1.1	136.719	92.1875	65.625	45.3125	75	63.2813	84	68	24	40	20	12		152	64	32	248
A01	¯Laboratory	Mostly European Mosaic	96	S. cerevisiae	S288C	82.3834	72.5389	53.886	60.6218	108.29	112.176	23	33	10	58	63	66		56	68	129	253
G01	£Fermentation	Mostly European Mosaic	220	S. cerevisiae	L-1374	103.947	79.6053	84.8684	38.1579	82.8947	86.1842	51	46	67	26	30	33		97	93	63	253
A08	¨Wild	Russia	142	S. paradoxus	CBS432	106.894	95.4655	93.4486	5.37834	93.4486	12.7736	54	71	81	2	47	1		125	83	48	256
F09	¨Wild	Montreal	186	S. paradoxus	A4	96.8354	73.4177	72.7848	66.4557	77.8481	100	41	37	42	62	24	50		78	104	74	256
E02	¨Wild	Malasian	279	S. cerevisiae	UWOPS05-217.3	117.292	99.1027	68.3683	28.2255	86.5581	90.3215	62	75	32	13	36	40		137	45	76	258
C07	¨Wild	China	352	S. arboricolus	2.3319	85.0746	67.1642	82.0896	33.5821	114.179	110.448	25	28	60	20	68	64		53	80	132	265
F11	¨Wild	Brazil	20	S. paradoxus	UFRJ50791	128.462	96.9231	66.9231	23.8462	100.769	81.2821	77	73	27	8	53	28		150	35	81	266
G08	¨Wild	Russia	77	S. paradoxus	N-44	73.8633	66.5501	92.8776	67.2814	105.31	79.7138	15	26	79	64	57	26		41	143	83	267
A07	¨Wild	China	350	S. arboricolus	2.3317	175.61	152.033	36.5854	17.0732	150.407	32.5203	87	88	2	4	84	4		175	6	88	269
E04	£Fermentation	Sake	251	S. cerevisiae	K11	99.7188	84.7074	59.6168	72.0549	75.915	116.446	45	50	16	70	23	69		95	86	92	273
D06	£Fermentation	European	181	S. cerevisiae	BC187	108.333	75.6944	77.0833	54.8611	90.2778	95.8333	56	40	50	46	44	47		96	96	91	283
D07	¨Wild	North America	379	S. paradoxus	GL379	117.734	75.6862	78.2738	76.3331	72.4517	98.3274	63	39	52	76	17	49		102	128	66	296
F06	£Fermentation	Mostly European Mosaic	382	S. cerevisiae	NCYC361	103.472	80.5556	77.0833	79.1667	74.3056	102.083	48	47	51	79	19	53		95	130	72	297
G09	¨Wild	Russia	78	S. paradoxus	N-45	94.5312	76.5625	95.3125	44.5312	151.562	72.6562	39	42	82	38	86	19		81	120	105	306
B01	rClinical	European	303	S. cerevisiae	YJM978	90.9722	54.8611	73.6111	75	111.806	130.556	30	15	45	74	66	77		45	119	143	307
E08	¨Wild	England	301	S. paradoxus	Z1	113.699	89.0411	80.137	39.726	91.0959	108.904	60	60	58	29	45	61		120	87	106	313
G12	¨Wild	Hawaii	273	S. paradoxus	UWOPS91-917.1	74.1545	73.3739	85.8631	46.0538	116.305	139.723	16	36	69	42	70	82		52	111	152	315
C09	¨Wild		171	S. paradoxus	Q95.3	120.444	90.9014	66.6611	71.2061	94.689	106.052	67	66	26	68	48	57		133	94	105	332
C05	rClinical	Mostly European Mosaic	248	S. cerevisiae	322134S	78.3019	54.717	97.1698	58.4906	150.943	162.264	19	14	83	52	85	86		33	135	171	339
H03	¨Wild	Japan	18	S. mikatae	IFO1815	110.417	96.0648	68.0556	81.9444	107.639	88.1944	58	72	31	80	62	36		130	111	98	339
C12	¨Wild	England	293	S. paradoxus	Y9.6	119.268	92.6829	51.7073	71.7073	102.683	130.244	66	69	6	69	54	76		135	75	130	340
B02	rClinical	European	304	S. cerevisiae	YJM981	125.083	87.1368	80.1096	59.7309	92.7585	106.11	72	54	57	54	46	58		126	111	104	341
D04	¡Baking	Mostly European Mosaic	259	S. cerevisiae	YS4	130.303	88.6364	71.2121	63.6364	87.1212	128.03	79	56	40	60	37	74		135	100	111	346
D05	¡Baking	Mostly European Mosaic	262	S. cerevisiae	YS9	127.143	92.1429	83.5714	55	72.1429	131.429	74	67	63	47	16	79		141	110	95	346
B04	rClinical	Mostly European Mosaic	284	S. cerevisiae	322134S	69.6716	45.0816	100.409	99.3845	118.852	175.204	13	6	85	88	71	90		19	173	161	353
H11	¨Wild	Argentina	274	S.uvarum	UWOPS99-807.1.1	172.89	100.244	65.3409	42.6136	172.89	93.75	86	77	23	35	87	45		163	58	132	353
G04	£Fermentation	European	150	S. cerevisiae	DBVP1106	110.135	89.1892	89.1892	53.3784	114.189	100	57	61	73	45	69	51		118	118	120	356
C02	¨Wild	European	91	S. cerevisiae	DBVPG1373	112.329	76.7123	73.9726	75.3425	131.507	106.164	59	43	46	75	78	59		102	121	137	360
D01	¨Wild	North American	182	S. cerevisiae	YPS606	92.4643	63.0831	84.6869	94.1926	124.15	159.004	34	22	66	85	73	85		56	151	158	365
H01	rClinical	Mostly European Mosaic	238	S. cerevisiae	YJM789	128.057	109.763	80.0356	60.2173	106.714	89.1825	75	83	56	57	59	37		158	113	96	367
C03	£Fermentation	Mostly European Mosaic	174	S. cerevisiae	YIIc17_E5	102.062	89.6907	69.5876	91.2371	126.031	116.753	47	63	35	84	74	70		110	119	144	373
D03	¡Baking	Malasian	258	S. cerevisiae	YS2	118.548	87.0968	84.6774	45.1613	120.161	135.484	64	53	65	39	72	80		117	104	152	373
F05	¨Wild	European	3	S. cerevisiae	DBVPG6765	104.73	90.5405	83.1081	79.0541	100.676	114.189	53	64	62	78	52	67		117	140	119	376
F08	¨Wild	California	32	S. paradoxus	DBVPG6304	133.099	109.859	87.3239	73.9437	71.831	105.634	81	84	70	72	15	56		165	142	71	378
G10	¨Wild	Japan	137	S. paradoxus	IFO1804	122.997	105.662	99.0581	41.2742	142.809	82.5484	69	80	84	32	83	30		149	116	113	378
C08	¨Wild		170	S. paradoxus	Q89.8	127.119	98.3051	72.8814	42.3729	129.661	136.441	73	74	43	33	76	81		147	76	157	380
A11	¨Wild	Italy	28	S. paradoxus	DBVPG4650	104.192	102.695	76.9461	69.1617	127.545	109.581	52	78	49	65	75	62		130	114	137	381
A12	¨Wild	England	40	S. paradoxus	T21.4	115.455	79.0909	92.7273	73.6364	130.909	100.909	61	45	78	71	77	52		106	149	129	384
H12	¨Wild	Finland	138	S. castelli	CBS4309	194.048	151.19	76.1905	33.3333	176.19	102.381	89	87	48	19	88	54		176	67	142	385
G06	¨Wild	Canada	388	S.uvarum	ZP555	96.2687	90.796	87.8109	88.0597	107.463	120.149	40	65	71	82	61	72		105	153	133	391
A03	¯Laboratory	Mostly African Mosaic	17	S. cerevisiae	SK1	129.31	109.483	91.3793	38.7931	109.483	119.828	78	82	77	27	64	71		160	104	135	399
E11	¨Wild	Siberia	254	S. cerevisiae	KPN3828	128.462	105.385	89.2308	74.6154	75.3846	130.769	77	79	74	73	21	78		156	147	99	402
F04	£Fermentation	African	60	S. cerevisiae	DBVPG6044	107.759	81.0345	89.6552	106.034	103.448	152.586	55	48	75	90	56	84		103	165	140	408
F03	£Fermentation	African	247	S. cerevisiae	NCYC110	123.944	93.662	101.408	78.169	88.7324	116.197	70	70	87	77	43	68		140	164	111	415
F02	£Fermentation	Sake	253	S. cerevisiae	Y12	133.245	110.904	91.2234	98.9362	78.9894	130.053	82	85	76	87	25	75		167	163	100	430
H09	¨Wild	Netherlands	24	S.uvarum	DBVPG6299	278.325	240.148	188.424	97.2906	201.97	27.0936	90	90	90	86	90	3		180	176	93	449
B03	rClinical	European	308	S. cerevisiae	YJM975	124.218	88.9923	101.043	70.4523	190.036	150.175	71	59	86	67	89	83		130	153	172	455
C04	£Fermentation	Mostly European Mosaic	155	S. cerevisiae	DBVPG6040	130.392	100	84.3137	85.2941	132.353	173.529	80	76	64	81	80	89		156	145	169	470
D09	¨Wild	England	296	S. paradoxus	Q96.8	151.724	137.931	119.54	66.6667	136.782	125.287	85	86	89	63	81	73		171	152	154	477
D08	¨Wild	England	294	S. paradoxus	Q74.4	182.292	158.333	93.4028	103.125	111.458	170.833	88	89	80	89	65	88		177	169	153	499
B05	rClinical	Mostly European Mosaic	287	S. cerevisiae	378604X	134.833	107.175	103.718	90.7533	139.155	165.085	83	81	88	83	82	87		164	171	169	504

## Sheet: Rank acetic acid
	Plate Position	Source	Population	GL Strain	Species	Name	10% SOR	15% SOR	10% ETOH	15% ETOH	35C	40C	25 mM AA	10 mM FA	10 mM LVA	10 mM HMF	10 mM Furf	10 mM Van	10% SOR	15% SOR	10% ETOH	15% ETOH	35C	40C	25 mM acetic acid	10 mM formic acid	10 mM levulinic acid	10 mM HMF	10 mM furfural	10 mM vanillin
90	H09	¨Wild	Netherlands	24	S.uvarum	DBVPG6299	278.325	240.148	188.424	97.2906	201.97	27.0936	26.738	110.963	103.61	92.9144	94.2513	46.7914	94.2513	46.7914	90	86	90	3	1	78	57	69	81	3
23	H10	¨Wild	Chile	222	S.uvarum	L-1764	90.7895	61.1842	73.0263	30.2632	80.9211	45.3947	30.6878	80.1587	75.3968	37.7297	33.3333	27.7778	33.3333	27.7778	44	14	27	5	2	5	2	1	2	2
19	H07	¨Wild	Japan	23	S. kudriavzevii	IFO1803	81.5789	56.5789	88.1579	32.8947	131.579	57.8947	49.646	55.9303	88.6087	50.9029	17.5961	13.197	17.5961	13.197	72	17	79	8	3	1	7	2	1	1
82	H11	¨Wild	Argentina	274	S.uvarum	UWOPS99-807.1.1	172.89	100.244	65.3409	42.6136	172.89	93.75	56.0957	122.289	134.63	71.5033	58.3396	51.6081	58.3396	51.6081	23	35	87	45	4	86	90	7	4	4
35	H04	¨Wild	Japan	19	S. mikatae	IFO1816	92.4419	72.6744	70.9302	26.7442	96.5116	85.4651	60.6619	88.2901	84.0858	78.0797	73.2748	80.4822	73.2748	80.4822	37	11	49	31	5	20	3	17	21	12
39	F09	¨Wild	Montreal	186	S. paradoxus	A4	96.8354	73.4177	72.7848	66.4557	77.8481	100	66.7315	77.1241	90.7986	79.3121	65.6376	70.5604	65.6376	70.5604	42	62	24	50	6	3	11	22	9	7
87	A07	¨Wild	China	350	S. arboricolus	2.3317	175.61	152.033	36.5854	17.0732	150.407	32.5203	69.0722	97.9381	88.1443	84.0206	79.8969	90.2062	79.8969	90.2062	2	4	84	4	7	48	6	35	40	28
38	F12	¨Wild	Brazil	21	S. paradoxus	UFRJ50816	99.5661	72.3555	43.908	23.5001	71.1187	87.1977	69.1838	83.2654	92.4491	66.7348	79.5919	75.9185	79.5919	75.9185	4	7	13	34	8	7	17	4	39	10
21	D11	¨Wild	England	298	S. paradoxus	Q31.4	79.0266	64.1281	55.0595	32.3879	66.7191	76.4355	69.2463	81.1853	91.9304	90.1396	84.767	88.3487	84.767	88.3487	14	16	8	23	9	6	15	59	54	21
27	A01	¯Laboratory	Mostly European Mosaic	96	S. cerevisiae	S288C	82.3834	72.5389	53.886	60.6218	108.29	112.176	69.8239	76.1715	90.0875	88.8668	70.3122	97.4117	70.3122	97.4117	10	58	63	66	10	2	8	53	15	45
42	G07	¨Wild	Russia	76	S. paradoxus	N-43	98.7669	78.577	51.839	25.101	84.5794	61.1154	70.8081	83.7383	88.0484	89.2798	91.127	95.4371	91.127	95.4371	8	10	33	9	11	9	5	55	74	38
72	F03	£Fermentation	African	247	S. cerevisiae	NCYC110	123.944	93.662	101.408	78.169	88.7324	116.197	70.9775	99.7356	104.019	84.4387	87.4981	105.242	87.4981	105.242	87	77	43	68	12	57	61	36	64	63
9	F01	¨Wild	Mostly European Mosaic	92	S. cerevisiae	DBVPG1853	67.5926	48.6111	63.4259	43.0556	56.4815	73.1481	71.2702	77.4676	92.0758	67.2861	58.8754	66.8435	58.8754	66.8435	20	37	1	20	13	4	16	5	5	5
54	E05	£Fermentation	Sake	252	S. cerevisiae	Y9	103.704	88.8889	70.3704	64.8148	61.7284	89.5062	71.6981	101.887	115.094	93.7107	86.7925	118.868	86.7925	118.868	36	61	4	39	14	61	81	73	62	81
44	F06	£Fermentation	Mostly European Mosaic	382	S. cerevisiae	NCYC361	103.472	80.5556	77.0833	79.1667	74.3056	102.083	73.2565	93.6362	87.5774	82.6202	77.6629	89.7806	77.6629	89.7806	51	79	19	53	15	33	4	32	30	25
5	B10	¨Wild		167	S. paradoxus	Q32.3	53.5479	42.5515	54.026	12.4308	63.5882	64.5444	73.4568	88.2716	100	87.037	75.3086	91.358	75.3086	91.358	11	3	6	13	16	19	43	43	25	29
31	H06	¨Wild	Japan	22	S. kudriavzevii	IFO1802	88.9535	70.3488	68.6047	33.1395	87.2093	87.2093	73.4891	87.3437	101.801	77.1034	76.501	86.7413	76.501	86.7413	33	18	39	35	17	18	51	15	27	16
51	F04	£Fermentation	African	60	S. cerevisiae	DBVPG6044	107.759	81.0345	89.6552	106.034	103.448	152.586	74.6532	99.9593	93.0001	78.4491	84.7756	99.9593	84.7756	99.9593	75	90	56	84	18	58	20	18	55	52
12	G02	£Fermentation	Mostly European Mosaic	221	S. cerevisiae	L-1528	67.7215	48.7342	78.481	60.1266	65.1899	112.025	74.9089	97.7328	100.659	76.0794	83.6873	106.511	83.6873	106.511	53	56	7	65	19	47	46	12	52	65
1	A09	¨Wild		26	S. paradoxus	N-17	2.76767	6.91919	85.106	61.5808	114.167	69.1919	75.4839	90.9677	108.387	78.7097	80	94.8387	80	94.8387	68	59	67	17	20	27	70	20	41	36
58	F05	¨Wild	European	3	S. cerevisiae	DBVPG6765	104.73	90.5405	83.1081	79.0541	100.676	114.189	75.6667	89.263	101.086	88.6719	91.6276	87.4896	91.6276	87.4896	62	78	52	67	21	24	48	51	75	18
62	E03	¨Wild	Malasian	280	S. cerevisiae	UWOPS05-227.2	118.992	88.7819	53.0225	57.3383	67.203	93.7142	76.1364	88.6364	97.7273	80.6818	75	85.7955	75	85.7955	9	50	9	44	22	21	34	28	24	15
50	D07	¨Wild	North America	379	S. paradoxus	GL379	117.734	75.6862	78.2738	76.3331	72.4517	98.3274	76.2133	84.2683	91.7037	67.5386	57.005	68.1582	57.005	68.1582	52	76	17	49	23	10	14	6	3	6
32	H05	¨Wild	Portugal	392	S. kudriavzevii	ZP594	93.75	66.875	65	57.5	84.375	105	76.3814	98.9486	100.106	78.696	76.96	92.5835	76.96	92.5835	21	51	31	55	24	51	44	19	28	32
78	C04	£Fermentation	Mostly European Mosaic	155	S. cerevisiae	DBVPG6040	130.392	100	84.3137	85.2941	132.353	173.529	78	96.6667	96	74.6667	81.3333	118	81.3333	118	64	81	80	89	25	41	29	9	46	78
18	E07	£Fermentation	European	345	S. cerevisiae	RM11	79.4521	60.274	81.5068	35.6164	71.2329	109.589	78.0347	93.6416	98.8439	79.7688	85.5491	95.9538	85.5491	95.9538	59	24	14	63	26	34	39	24	58	39
64	B02	rClinical	European	304	S. cerevisiae	YJM981	125.083	87.1368	80.1096	59.7309	92.7585	106.11	78.2051	95.5128	103.846	92.3077	79.4872	107.692	79.4872	107.692	57	54	46	58	27	38	58	68	38	68
61	E08	¨Wild	England	301	S. paradoxus	Z1	113.699	89.0411	80.137	39.726	91.0959	108.904	78.3439	92.9936	98.0892	87.2611	80.8917	98.7261	80.8917	98.7261	58	29	45	61	28	32	35	45	43	50
6	D10	¨Wild	England	297	S. paradoxus	LD7	67.5268	46.7008	49.8562	18.3017	68.1579	93.4016	78.5148	89.565	102.36	83.7491	77.9332	87.8203	77.9332	87.8203	5	5	10	43	29	25	54	34	32	20
34	F07	¨Wild	Pennsylvania	115	S. paradoxus	YPS138	84.6667	76	78.6667	60	80.6667	89.3333	78.5776	86.3065	90.8151	88.8828	77.9335	90.171	77.9335	90.171	54	55	26	38	30	12	12	54	33	27
83	B05	rClinical	Mostly European Mosaic	287	S. cerevisiae	378604X	134.833	107.175	103.718	90.7533	139.155	165.085	78.7402	111.024	103.937	88.189	101.575	122.835	101.575	122.835	88	83	82	87	31	79	60	49	90	86
24	E09	¨Wild	England	302	S. paradoxus	Y8.1	89.726	63.6986	82.8767	69.863	72.6027	78.0822	79.1946	99.3289	98.6577	87.2483	85.906	93.9597	85.906	93.9597	61	66	18	25	32	53	37	44	59	34
22	B01	rClinical	European	303	S. cerevisiae	YJM978	90.9722	54.8611	73.6111	75	111.806	130.556	79.2683	97.561	98.7805	93.9024	96.3415	105.488	96.3415	105.488	45	74	66	77	33	45	38	74	84	64
86	D09	¨Wild	England	296	S. paradoxus	Q96.8	151.724	137.931	119.54	66.6667	136.782	125.287	79.3121	97.5245	96.3495	79.8996	87.537	98.6994	87.537	98.6994	89	63	81	73	34	44	30	25	65	49
85	F02	£Fermentation	Sake	253	S. cerevisiae	Y12	133.245	110.904	91.2234	98.9362	78.9894	130.053	79.3659	97.3504	92.6588	93.4407	65.2912	97.3504	65.2912	97.3504	76	87	25	75	35	42	19	71	8	43
30	B07	¨Wild	China	351	S. arboricolus	2.3318	86.926	71.5096	4.45774	2.22887	85.8115	78.0105	79.6163	92.8058	100.719	103.357	71.9424	113.669	71.9424	113.669	1	1	35	24	36	31	47	88	18	73
89	D08	¨Wild	England	294	S. paradoxus	Q74.4	182.292	158.333	93.4028	103.125	111.458	170.833	79.8826	99.1024	95.4987	108.312	73.0755	121.325	73.0755	121.325	80	89	65	88	37	52	27	90	20	84
81	A03	¯Laboratory	Mostly African Mosaic	17	S. cerevisiae	SK1	129.31	109.483	91.3793	38.7931	109.483	119.828	80.644	83.5501	104.619	74.8318	81.3705	97.354	81.3705	97.354	77	27	64	71	38	8	64	10	47	44
10	G05	¨Wild	Mostly North American/Malasian Mosaic	270	S. cerevisiae	UWOPS83-787.3	67.7419	47.3118	66.129	55.914	56.9892	67.7419	80.6478	86.6589	96.6772	74.1359	68.6258	73.1341	68.6258	73.1341	25	49	2	16	39	15	31	8	14	8
80	H01	rClinical	Mostly European Mosaic	238	S. cerevisiae	YJM789	128.057	109.763	80.0356	60.2173	106.714	89.1825	80.8391	97.7099	94.1951	94.1951	88.5715	97.7099	88.5715	97.7099	56	57	59	37	40	46	22	75	68	46
59	G04	£Fermentation	European	150	S. cerevisiae	DBVP1106	110.135	89.1892	89.1892	53.3784	114.189	100	80.9254	91.9871	94.3159	87.3295	86.7473	89.6583	86.7473	89.6583	73	45	69	51	41	29	24	46	61	24
7	H08	¨Wild	Japan	122	S. kudriavzevii	NBRC10990	62.5	51.875	69.375	36.875	75.625	25.625	81.0006	98.4827	110.137	95.569	96.7345	103.727	96.7345	103.727	34	25	22	2	42	49	74	79	86	59
65	A11	¨Wild	Italy	28	S. paradoxus	DBVPG4650	104.192	102.695	76.9461	69.1617	127.545	109.581	81.6327	86.3946	97.2789	101.587	63.7188	94.5578	63.7188	94.5578	49	65	75	62	43	14	32	85	6	35
2	A04	¯Laboratory	Mostly European Mosaic	281	S. cerevisiae	W303	32.1429	33.9286	54.1667	42.8571	100	94.6429	81.7459	100.324	106.27	78.7733	83.9753	112.215	83.9753	112.215	12	36	51	46	44	59	66	21	53	72
43	E04	£Fermentation	Sake	251	S. cerevisiae	K11	99.7188	84.7074	59.6168	72.0549	75.915	116.446	81.8182	99.6047	101.383	95.0593	67.9842	101.976	67.9842	101.976	16	70	23	69	45	56	49	78	13	54
84	F08	¨Wild	California	32	S. paradoxus	DBVPG6304	133.099	109.859	87.3239	73.9437	71.831	105.634	81.8729	97.3791	94.2778	91.1766	88.0754	107.923	88.0754	107.923	70	72	15	56	46	43	23	65	66	69
70	D04	¡Baking	Mostly European Mosaic	259	S. cerevisiae	YS4	130.303	88.6364	71.2121	63.6364	87.1212	128.03	82.1601	102.541	106.362	85.3446	75.7911	93.6243	75.7911	93.6243	40	60	37	74	47	64	67	38	26	33
37	E12	¨Wild	Siberia	255	S. cerevisiae	KPN3829	94.3181	73.3585	79.9084	45.8491	88.4232	82.5283	82.9612	91.317	92.5107	79.977	79.3802	87.1391	79.3802	87.1391	55	41	41	29	48	28	18	26	37	17
26	C07	¨Wild	China	352	S. arboricolus	2.3319	85.0746	67.1642	82.0896	33.5821	114.179	110.448	82.9932	96.5986	105.442	76.1905	74.8299	97.9592	74.8299	97.9592	60	20	68	64	49	40	65	13	23	47
46	A02	¯Laboratory	Mostly African Mosaic	97	S. cerevisiae	Y55	97.6744	87.7907	76.1628	20.3488	98.2558	73.2558	82.999	99.3473	99.3473	82.999	92.4307	111.294	92.4307	111.294	47	6	50	21	50	54	42	33	78	71
56	C03	£Fermentation	Mostly European Mosaic	174	S. cerevisiae	YIIc17_E5	102.062	89.6907	69.5876	91.2371	126.031	116.753	83.3006	95.4813	93.1238	90.9627	66.6012	103.143	66.6012	103.143	35	84	74	70	51	37	21	63	12	57
76	F11	¨Wild	Brazil	20	S. paradoxus	UFRJ50791	128.462	96.9231	66.9231	23.8462	100.769	81.2821	83.3729	89.0574	95.3735	82.1096	85.2677	88.4258	85.2677	88.4258	27	8	53	28	52	23	26	31	56	22
55	E01	¨Wild	Malasian	278	S. cerevisiae	UWOPS03-461.4	101.729	89.2957	55.3859	46.9085	61.0376	54.2556	83.8542	95.8333	98.9583	94.7917	81.7708	103.646	81.7708	103.646	15	43	3	7	53	39	40	77	48	58
63	A08	¨Wild	Russia	142	S. paradoxus	CBS432	106.894	95.4655	93.4486	5.37834	93.4486	12.7736	83.8926	105.369	97.3154	81.8792	77.8523	95.9732	77.8523	95.9732	81	2	47	1	54	71	33	30	31	40
15	D12	¨Wild	England	299	S. paradoxus	Y8.5	68.4197	60.8175	67.7286	33.8643	88.4618	91.2262	84.7077	105.088	102.541	88.5291	85.3446	94.8981	85.3446	94.8981	30	21	42	41	55	70	55	50	57	37
47	G01	£Fermentation	Mostly European Mosaic	220	S. cerevisiae	L-1374	103.947	79.6053	84.8684	38.1579	82.8947	86.1842	85.0622	89.8209	95.1745	85.657	83.2777	96.3641	83.2777	96.3641	67	26	30	33	56	26	25	40	49	41
3	H02	¨Wild	Portugal	391	S. kudriavzevii	ZP452	53.2138	42.4636	54.2889	24.7256	70.9518	73.6394	85.2605	87.2433	101.619	81.7906	71.3808	78.3207	71.3808	78.3207	13	9	12	22	57	17	50	29	16	11
17	B11	¨Wild		168	S. paradoxus	Q59.1	74.3757	56.4229	51.8065	27.1856	84.6344	51.8065	85.4305	104.636	101.987	94.702	86.0927	99.3377	86.0927	99.3377	7	12	34	6	58	68	53	76	60	51
33	F10	¨Wild	Montreal	187	S. paradoxus	A12	92.8805	67.784	40.1075	32.3675	107.188	92.1769	85.6938	84.6488	90.292	88.829	72.3172	91.5461	72.3172	91.5461	3	15	60	42	59	11	9	52	19	30
52	G06	¨Wild	Canada	388	S.uvarum	ZP555	96.2687	90.796	87.8109	88.0597	107.463	120.149	85.8332	94.8366	90.635	99.2383	78.6304	105.041	78.6304	105.041	71	82	61	72	60	36	10	83	36	62
40	G09	¨Wild	Russia	78	S. paradoxus	N-45	94.5312	76.5625	95.3125	44.5312	151.562	72.6562	86.7767	94.6146	103.012	90.1358	89.576	91.8154	89.576	91.8154	82	38	86	19	61	35	56	58	71	31
48	A10	¨Wild		98	S. paradoxus	CBS5829	103.715	86.4294	71.1381	34.5718	84.4349	61.8303	86.9565	86.3354	66.4596	62.7329	66.4596	73.913	66.4596	73.913	39	22	32	10	62	13	1	3	11	9
67	H03	¨Wild	Japan	18	S. mikatae	IFO1815	110.417	96.0648	68.0556	81.9444	107.639	88.1944	87.0496	88.6517	98.2646	93.6362	83.3113	103.071	83.3113	103.071	31	80	62	36	63	22	36	72	50	56
28	C10	¨Wild		172	S. paradoxus	S36.7	91.3043	64.4928	65.2174	47.8261	81.1594	69.5652	87.8378	102.027	99.3243	80.4054	73.6486	89.8649	73.6486	89.8649	22	44	28	18	64	62	41	27	22	26
71	E02	¨Wild	Malasian	279	S. cerevisiae	UWOPS05-217.3	117.292	99.1027	68.3683	28.2255	86.5581	90.3215	87.8613	103.468	104.046	100	90.1734	100.578	90.1734	100.578	32	13	36	40	65	67	62	84	73	53
36	B08	¨Wild		164	S. paradoxus	Y7	92.1758	74.8928	63.3709	39.6868	62.7308	62.7308	89.2562	109.917	110.744	101.653	93.3884	118.182	93.3884	118.182	19	28	5	11	66	76	76	86	80	79
14	B09	¨Wild		165	S. paradoxus	Y6.5	77.4533	53.4161	71.444	34.7204	87.4688	86.1334	89.6552	120.69	118.103	92.2414	97.4138	113.793	97.4138	113.793	41	23	40	32	67	84	84	67	87	74
53	A12	¨Wild	England	40	S. paradoxus	T21.4	115.455	79.0909	92.7273	73.6364	130.909	100.909	89.916	111.765	108.403	90.7563	93.2773	107.563	93.2773	107.563	78	71	77	52	68	80	71	62	79	67
79	E11	¨Wild	Siberia	254	S. cerevisiae	KPN3828	128.462	105.385	89.2308	74.6154	75.3846	130.769	90.5005	102.453	95.6232	93.3465	89.3622	118.391	89.3622	118.391	74	73	21	78	69	63	28	70	70	80
20	G08	¨Wild	Russia	77	S. paradoxus	N-44	73.8633	66.5501	92.8776	67.2814	105.31	79.7138	90.7721	92.4225	109.752	87.4713	96.5485	103.975	96.5485	103.975	79	64	57	26	70	30	73	47	85	60
45	D06	£Fermentation	European	181	S. cerevisiae	BC187	108.333	75.6944	77.0833	54.8611	90.2778	95.8333	90.8158	98.7128	100.405	77.8421	83.4829	83.4829	83.4829	83.4829	50	46	44	47	71	50	45	16	51	14
16	C05	rClinical	Mostly European Mosaic	248	S. cerevisiae	322134S	78.3019	54.717	97.1698	58.4906	150.943	162.264	91.6031	113.74	114.504	77.0992	92.3664	119.084	92.3664	119.084	83	52	85	86	72	82	79	14	77	83
4	C01	¨Wild	European	84	S. cerevisiae	DBVPG1788	53.7234	41.4894	67.0213	39.8936	106.383	106.915	92.4051	112.025	101.899	91.7722	94.9367	114.557	94.9367	114.557	28	31	58	60	73	81	52	66	83	75
69	C12	¨Wild	England	293	S. paradoxus	Y9.6	119.268	92.6829	51.7073	71.7073	102.683	130.244	93.3314	102.732	110.789	103.179	63.7876	102.06	63.7876	102.06	6	69	54	76	74	65	77	87	7	55
60	B06	rClinical	Mostly European Mosaic	288	S. cerevisiae	273614N	121.807	84.9819	62.32	42.4909	81.441	65.1528	93.5484	87.0968	103.871	85.1613	77.4194	87.7419	77.4194	87.7419	18	34	29	14	75	16	59	37	29	19
41	G03	¨Wild	Mostly North American/Malasian Mosaic	271	S. cerevisiae	UWOPS87-2421	94.5122	84.1463	67.0732	59.1463	87.1951	80.4878	93.7117	99.4705	91.6176	91.0941	81.147	104.706	81.147	104.706	29	53	38	27	76	55	13	64	44	61
8	B04	rClinical	Mostly European Mosaic	284	S. cerevisiae	322134S	69.6716	45.0816	100.409	99.3845	118.852	175.204	93.75	109.028	104.167	97.2222	86.8056	126.389	86.8056	126.389	85	88	71	90	77	75	63	81	63	88
74	C08	¨Wild		170	S. paradoxus	Q89.8	127.119	98.3051	72.8814	42.3729	129.661	136.441	94.4882	107.874	121.26	89.7638	89.7638	118.898	89.7638	118.898	43	33	76	81	78	73	88	56	72	82
66	B03	rClinical	European	308	S. cerevisiae	YJM975	124.218	88.9923	101.043	70.4523	190.036	150.175	94.6565	109.924	116.794	106.107	89.313	125.954	89.313	125.954	86	67	89	83	79	77	83	89	69	87
88	H12	¨Wild	Finland	138	S. castelli	CBS4309	194.048	151.19	76.1905	33.3333	176.19	102.381	94.7165	105.026	110.18	90.2062	78.6082	89.5619	78.6082	89.5619	48	19	88	54	80	69	75	60	35	23
29	D01	¨Wild	North American	182	S. cerevisiae	YPS606	92.4643	63.0831	84.6869	94.1926	124.15	159.004	95.1745	124.327	119.182	90.0299	88.315	131.186	88.315	131.186	66	85	73	85	81	88	87	57	67	89
11	D02	¨Wild	North American	104	S. cerevisiae	YPS128	73.2143	46.4286	61.9048	55.3571	70.2381	96.4286	96.0578	123.503	114.624	85.5641	98.4794	114.624	98.4794	114.624	17	48	11	48	82	87	80	39	89	76
73	D05	¡Baking	Mostly European Mosaic	262	S. cerevisiae	YS9	127.143	92.1429	83.5714	55	72.1429	131.429	96.4872	105.676	107.646	87.9543	91.8926	98.4563	91.8926	98.4563	63	47	16	79	83	72	69	48	76	48
49	C02	¨Wild	European	91	S. cerevisiae	DBVPG1373	112.329	76.7123	73.9726	75.3425	131.507	106.164	97.2973	103.378	118.243	79.7297	71.6216	97.2973	71.6216	97.2973	46	75	78	59	84	66	85	23	17	42
57	D03	¡Baking	Malasian	258	S. cerevisiae	YS2	118.548	87.0968	84.6774	45.1613	120.161	135.484	97.8999	121.998	121.998	86.6038	81.3323	109.196	81.3323	109.196	65	39	72	80	85	85	89	42	45	70
25	G12	¨Wild	Hawaii	273	S. paradoxus	UWOPS91-917.1	74.1545	73.3739	85.8631	46.0538	116.305	139.723	98.6198	124.534	106.538	97.1801	97.8999	122.375	97.8999	122.375	69	42	70	82	86	89	68	80	88	85
77	C11	¨Wild		173	S. paradoxus	Z1.1	136.719	92.1875	65.625	45.3125	75	63.2813	99.1966	101.79	108.922	75.2079	66.1311	81.043	66.1311	81.043	24	40	20	12	87	60	72	11	10	13
75	G10	¨Wild	Japan	137	S. paradoxus	IFO1804	122.997	105.662	99.0581	41.2742	142.809	82.5484	105.816	108.1	118.758	90.5911	80.6946	107.339	80.6946	107.339	84	32	83	30	88	74	86	61	42	66
13	B12	¨Wild		169	S. paradoxus	Q62.5	67.5676	56.0811	70.9459	39.8649	102.703	66.2162	106.716	119.403	111.94	97.7612	94.7761	117.91	94.7761	117.91	38	30	55	15	89	83	78	82	82	77
68	C09	¨Wild		171	S. paradoxus	Q95.3	120.444	90.9014	66.6611	71.2061	94.689	106.052	109.091	137.273	116.364	86.3636	78.1818	143.636	78.1818	143.636	26	68	48	57	90	90	82	41	34	90

## Sheet: Rank formic acid
	Plate Position	Source	Population	GL Strain	Species	Name	10% SOR	15% SOR	10% ETOH	15% ETOH	35C	40C	25 mM AA	10 mM FA	10 mM LVA	10 mM HMF	10 mM Furf	10 mM Van	10% SOR	15% SOR	10% ETOH	15% ETOH	35C	40C	25 mM acetic acid	10 mM formic acid	10 mM levulinic acid	10 mM HMF	10 mM furfural	10 mM vanillin
19	H07	¨Wild	Japan	23	S. kudriavzevii	IFO1803	81.5789	56.5789	88.1579	32.8947	131.579	57.8947	49.646	55.9303	88.6087	50.9029	17.5961	13.197	17.5961	13.197	72	17	79	8	3	1	7	2	1	1
27	A01	¯Laboratory	Mostly European Mosaic	96	S. cerevisiae	S288C	82.3834	72.5389	53.886	60.6218	108.29	112.176	69.8239	76.1715	90.0875	88.8668	70.3122	97.4117	70.3122	97.4117	10	58	63	66	10	2	8	53	15	45
39	F09	¨Wild	Montreal	186	S. paradoxus	A4	96.8354	73.4177	72.7848	66.4557	77.8481	100	66.7315	77.1241	90.7986	79.3121	65.6376	70.5604	65.6376	70.5604	42	62	24	50	6	3	11	22	9	7
9	F01	¨Wild	Mostly European Mosaic	92	S. cerevisiae	DBVPG1853	67.5926	48.6111	63.4259	43.0556	56.4815	73.1481	71.2702	77.4676	92.0758	67.2861	58.8754	66.8435	58.8754	66.8435	20	37	1	20	13	4	16	5	5	5
23	H10	¨Wild	Chile	222	S.uvarum	L-1764	90.7895	61.1842	73.0263	30.2632	80.9211	45.3947	30.6878	80.1587	75.3968	37.7297	33.3333	27.7778	33.3333	27.7778	44	14	27	5	2	5	2	1	2	2
21	D11	¨Wild	England	298	S. paradoxus	Q31.4	79.0266	64.1281	55.0595	32.3879	66.7191	76.4355	69.2463	81.1853	91.9304	90.1396	84.767	88.3487	84.767	88.3487	14	16	8	23	9	6	15	59	54	21
38	F12	¨Wild	Brazil	21	S. paradoxus	UFRJ50816	99.5661	72.3555	43.908	23.5001	71.1187	87.1977	69.1838	83.2654	92.4491	66.7348	79.5919	75.9185	79.5919	75.9185	4	7	13	34	8	7	17	4	39	10
81	A03	¯Laboratory	Mostly African Mosaic	17	S. cerevisiae	SK1	129.31	109.483	91.3793	38.7931	109.483	119.828	80.644	83.5501	104.619	74.8318	81.3705	97.354	81.3705	97.354	77	27	64	71	38	8	64	10	47	44
42	G07	¨Wild	Russia	76	S. paradoxus	N-43	98.7669	78.577	51.839	25.101	84.5794	61.1154	70.8081	83.7383	88.0484	89.2798	91.127	95.4371	91.127	95.4371	8	10	33	9	11	9	5	55	74	38
50	D07	¨Wild	North America	379	S. paradoxus	GL379	117.734	75.6862	78.2738	76.3331	72.4517	98.3274	76.2133	84.2683	91.7037	67.5386	57.005	68.1582	57.005	68.1582	52	76	17	49	23	10	14	6	3	6
33	F10	¨Wild	Montreal	187	S. paradoxus	A12	92.8805	67.784	40.1075	32.3675	107.188	92.1769	85.6938	84.6488	90.292	88.829	72.3172	91.5461	72.3172	91.5461	3	15	60	42	59	11	9	52	19	30
34	F07	¨Wild	Pennsylvania	115	S. paradoxus	YPS138	84.6667	76	78.6667	60	80.6667	89.3333	78.5776	86.3065	90.8151	88.8828	77.9335	90.171	77.9335	90.171	54	55	26	38	30	12	12	54	33	27
48	A10	¨Wild		98	S. paradoxus	CBS5829	103.715	86.4294	71.1381	34.5718	84.4349	61.8303	86.9565	86.3354	66.4596	62.7329	66.4596	73.913	66.4596	73.913	39	22	32	10	62	13	1	3	11	9
65	A11	¨Wild	Italy	28	S. paradoxus	DBVPG4650	104.192	102.695	76.9461	69.1617	127.545	109.581	81.6327	86.3946	97.2789	101.587	63.7188	94.5578	63.7188	94.5578	49	65	75	62	43	14	32	85	6	35
10	G05	¨Wild	Mostly North American/Malasian Mosaic	270	S. cerevisiae	UWOPS83-787.3	67.7419	47.3118	66.129	55.914	56.9892	67.7419	80.6478	86.6589	96.6772	74.1359	68.6258	73.1341	68.6258	73.1341	25	49	2	16	39	15	31	8	14	8
60	B06	rClinical	Mostly European Mosaic	288	S. cerevisiae	273614N	121.807	84.9819	62.32	42.4909	81.441	65.1528	93.5484	87.0968	103.871	85.1613	77.4194	87.7419	77.4194	87.7419	18	34	29	14	75	16	59	37	29	19
3	H02	¨Wild	Portugal	391	S. kudriavzevii	ZP452	53.2138	42.4636	54.2889	24.7256	70.9518	73.6394	85.2605	87.2433	101.619	81.7906	71.3808	78.3207	71.3808	78.3207	13	9	12	22	57	17	50	29	16	11
31	H06	¨Wild	Japan	22	S. kudriavzevii	IFO1802	88.9535	70.3488	68.6047	33.1395	87.2093	87.2093	73.4891	87.3437	101.801	77.1034	76.501	86.7413	76.501	86.7413	33	18	39	35	17	18	51	15	27	16
5	B10	¨Wild		167	S. paradoxus	Q32.3	53.5479	42.5515	54.026	12.4308	63.5882	64.5444	73.4568	88.2716	100	87.037	75.3086	91.358	75.3086	91.358	11	3	6	13	16	19	43	43	25	29
35	H04	¨Wild	Japan	19	S. mikatae	IFO1816	92.4419	72.6744	70.9302	26.7442	96.5116	85.4651	60.6619	88.2901	84.0858	78.0797	73.2748	80.4822	73.2748	80.4822	37	11	49	31	5	20	3	17	21	12
62	E03	¨Wild	Malasian	280	S. cerevisiae	UWOPS05-227.2	118.992	88.7819	53.0225	57.3383	67.203	93.7142	76.1364	88.6364	97.7273	80.6818	75	85.7955	75	85.7955	9	50	9	44	22	21	34	28	24	15
67	H03	¨Wild	Japan	18	S. mikatae	IFO1815	110.417	96.0648	68.0556	81.9444	107.639	88.1944	87.0496	88.6517	98.2646	93.6362	83.3113	103.071	83.3113	103.071	31	80	62	36	63	22	36	72	50	56
76	F11	¨Wild	Brazil	20	S. paradoxus	UFRJ50791	128.462	96.9231	66.9231	23.8462	100.769	81.2821	83.3729	89.0574	95.3735	82.1096	85.2677	88.4258	85.2677	88.4258	27	8	53	28	52	23	26	31	56	22
58	F05	¨Wild	European	3	S. cerevisiae	DBVPG6765	104.73	90.5405	83.1081	79.0541	100.676	114.189	75.6667	89.263	101.086	88.6719	91.6276	87.4896	91.6276	87.4896	62	78	52	67	21	24	48	51	75	18
6	D10	¨Wild	England	297	S. paradoxus	LD7	67.5268	46.7008	49.8562	18.3017	68.1579	93.4016	78.5148	89.565	102.36	83.7491	77.9332	87.8203	77.9332	87.8203	5	5	10	43	29	25	54	34	32	20
47	G01	£Fermentation	Mostly European Mosaic	220	S. cerevisiae	L-1374	103.947	79.6053	84.8684	38.1579	82.8947	86.1842	85.0622	89.8209	95.1745	85.657	83.2777	96.3641	83.2777	96.3641	67	26	30	33	56	26	25	40	49	41
1	A09	¨Wild		26	S. paradoxus	N-17	2.76767	6.91919	85.106	61.5808	114.167	69.1919	75.4839	90.9677	108.387	78.7097	80	94.8387	80	94.8387	68	59	67	17	20	27	70	20	41	36
37	E12	¨Wild	Siberia	255	S. cerevisiae	KPN3829	94.3181	73.3585	79.9084	45.8491	88.4232	82.5283	82.9612	91.317	92.5107	79.977	79.3802	87.1391	79.3802	87.1391	55	41	41	29	48	28	18	26	37	17
59	G04	£Fermentation	European	150	S. cerevisiae	DBVP1106	110.135	89.1892	89.1892	53.3784	114.189	100	80.9254	91.9871	94.3159	87.3295	86.7473	89.6583	86.7473	89.6583	73	45	69	51	41	29	24	46	61	24
20	G08	¨Wild	Russia	77	S. paradoxus	N-44	73.8633	66.5501	92.8776	67.2814	105.31	79.7138	90.7721	92.4225	109.752	87.4713	96.5485	103.975	96.5485	103.975	79	64	57	26	70	30	73	47	85	60
30	B07	¨Wild	China	351	S. arboricolus	2.3318	86.926	71.5096	4.45774	2.22887	85.8115	78.0105	79.6163	92.8058	100.719	103.357	71.9424	113.669	71.9424	113.669	1	1	35	24	36	31	47	88	18	73
61	E08	¨Wild	England	301	S. paradoxus	Z1	113.699	89.0411	80.137	39.726	91.0959	108.904	78.3439	92.9936	98.0892	87.2611	80.8917	98.7261	80.8917	98.7261	58	29	45	61	28	32	35	45	43	50
44	F06	£Fermentation	Mostly European Mosaic	382	S. cerevisiae	NCYC361	103.472	80.5556	77.0833	79.1667	74.3056	102.083	73.2565	93.6362	87.5774	82.6202	77.6629	89.7806	77.6629	89.7806	51	79	19	53	15	33	4	32	30	25
18	E07	£Fermentation	European	345	S. cerevisiae	RM11	79.4521	60.274	81.5068	35.6164	71.2329	109.589	78.0347	93.6416	98.8439	79.7688	85.5491	95.9538	85.5491	95.9538	59	24	14	63	26	34	39	24	58	39
40	G09	¨Wild	Russia	78	S. paradoxus	N-45	94.5312	76.5625	95.3125	44.5312	151.562	72.6562	86.7767	94.6146	103.012	90.1358	89.576	91.8154	89.576	91.8154	82	38	86	19	61	35	56	58	71	31
52	G06	¨Wild	Canada	388	S.uvarum	ZP555	96.2687	90.796	87.8109	88.0597	107.463	120.149	85.8332	94.8366	90.635	99.2383	78.6304	105.041	78.6304	105.041	71	82	61	72	60	36	10	83	36	62
56	C03	£Fermentation	Mostly European Mosaic	174	S. cerevisiae	YIIc17_E5	102.062	89.6907	69.5876	91.2371	126.031	116.753	83.3006	95.4813	93.1238	90.9627	66.6012	103.143	66.6012	103.143	35	84	74	70	51	37	21	63	12	57
64	B02	rClinical	European	304	S. cerevisiae	YJM981	125.083	87.1368	80.1096	59.7309	92.7585	106.11	78.2051	95.5128	103.846	92.3077	79.4872	107.692	79.4872	107.692	57	54	46	58	27	38	58	68	38	68
55	E01	¨Wild	Malasian	278	S. cerevisiae	UWOPS03-461.4	101.729	89.2957	55.3859	46.9085	61.0376	54.2556	83.8542	95.8333	98.9583	94.7917	81.7708	103.646	81.7708	103.646	15	43	3	7	53	39	40	77	48	58
26	C07	¨Wild	China	352	S. arboricolus	2.3319	85.0746	67.1642	82.0896	33.5821	114.179	110.448	82.9932	96.5986	105.442	76.1905	74.8299	97.9592	74.8299	97.9592	60	20	68	64	49	40	65	13	23	47
78	C04	£Fermentation	Mostly European Mosaic	155	S. cerevisiae	DBVPG6040	130.392	100	84.3137	85.2941	132.353	173.529	78	96.6667	96	74.6667	81.3333	118	81.3333	118	64	81	80	89	25	41	29	9	46	78
85	F02	£Fermentation	Sake	253	S. cerevisiae	Y12	133.245	110.904	91.2234	98.9362	78.9894	130.053	79.3659	97.3504	92.6588	93.4407	65.2912	97.3504	65.2912	97.3504	76	87	25	75	35	42	19	71	8	43
84	F08	¨Wild	California	32	S. paradoxus	DBVPG6304	133.099	109.859	87.3239	73.9437	71.831	105.634	81.8729	97.3791	94.2778	91.1766	88.0754	107.923	88.0754	107.923	70	72	15	56	46	43	23	65	66	69
86	D09	¨Wild	England	296	S. paradoxus	Q96.8	151.724	137.931	119.54	66.6667	136.782	125.287	79.3121	97.5245	96.3495	79.8996	87.537	98.6994	87.537	98.6994	89	63	81	73	34	44	30	25	65	49
22	B01	rClinical	European	303	S. cerevisiae	YJM978	90.9722	54.8611	73.6111	75	111.806	130.556	79.2683	97.561	98.7805	93.9024	96.3415	105.488	96.3415	105.488	45	74	66	77	33	45	38	74	84	64
80	H01	rClinical	Mostly European Mosaic	238	S. cerevisiae	YJM789	128.057	109.763	80.0356	60.2173	106.714	89.1825	80.8391	97.7099	94.1951	94.1951	88.5715	97.7099	88.5715	97.7099	56	57	59	37	40	46	22	75	68	46
12	G02	£Fermentation	Mostly European Mosaic	221	S. cerevisiae	L-1528	67.7215	48.7342	78.481	60.1266	65.1899	112.025	74.9089	97.7328	100.659	76.0794	83.6873	106.511	83.6873	106.511	53	56	7	65	19	47	46	12	52	65
87	A07	¨Wild	China	350	S. arboricolus	2.3317	175.61	152.033	36.5854	17.0732	150.407	32.5203	69.0722	97.9381	88.1443	84.0206	79.8969	90.2062	79.8969	90.2062	2	4	84	4	7	48	6	35	40	28
7	H08	¨Wild	Japan	122	S. kudriavzevii	NBRC10990	62.5	51.875	69.375	36.875	75.625	25.625	81.0006	98.4827	110.137	95.569	96.7345	103.727	96.7345	103.727	34	25	22	2	42	49	74	79	86	59
45	D06	£Fermentation	European	181	S. cerevisiae	BC187	108.333	75.6944	77.0833	54.8611	90.2778	95.8333	90.8158	98.7128	100.405	77.8421	83.4829	83.4829	83.4829	83.4829	50	46	44	47	71	50	45	16	51	14
32	H05	¨Wild	Portugal	392	S. kudriavzevii	ZP594	93.75	66.875	65	57.5	84.375	105	76.3814	98.9486	100.106	78.696	76.96	92.5835	76.96	92.5835	21	51	31	55	24	51	44	19	28	32
89	D08	¨Wild	England	294	S. paradoxus	Q74.4	182.292	158.333	93.4028	103.125	111.458	170.833	79.8826	99.1024	95.4987	108.312	73.0755	121.325	73.0755	121.325	80	89	65	88	37	52	27	90	20	84
24	E09	¨Wild	England	302	S. paradoxus	Y8.1	89.726	63.6986	82.8767	69.863	72.6027	78.0822	79.1946	99.3289	98.6577	87.2483	85.906	93.9597	85.906	93.9597	61	66	18	25	32	53	37	44	59	34
46	A02	¯Laboratory	Mostly African Mosaic	97	S. cerevisiae	Y55	97.6744	87.7907	76.1628	20.3488	98.2558	73.2558	82.999	99.3473	99.3473	82.999	92.4307	111.294	92.4307	111.294	47	6	50	21	50	54	42	33	78	71
41	G03	¨Wild	Mostly North American/Malasian Mosaic	271	S. cerevisiae	UWOPS87-2421	94.5122	84.1463	67.0732	59.1463	87.1951	80.4878	93.7117	99.4705	91.6176	91.0941	81.147	104.706	81.147	104.706	29	53	38	27	76	55	13	64	44	61
43	E04	£Fermentation	Sake	251	S. cerevisiae	K11	99.7188	84.7074	59.6168	72.0549	75.915	116.446	81.8182	99.6047	101.383	95.0593	67.9842	101.976	67.9842	101.976	16	70	23	69	45	56	49	78	13	54
72	F03	£Fermentation	African	247	S. cerevisiae	NCYC110	123.944	93.662	101.408	78.169	88.7324	116.197	70.9775	99.7356	104.019	84.4387	87.4981	105.242	87.4981	105.242	87	77	43	68	12	57	61	36	64	63
51	F04	£Fermentation	African	60	S. cerevisiae	DBVPG6044	107.759	81.0345	89.6552	106.034	103.448	152.586	74.6532	99.9593	93.0001	78.4491	84.7756	99.9593	84.7756	99.9593	75	90	56	84	18	58	20	18	55	52
2	A04	¯Laboratory	Mostly European Mosaic	281	S. cerevisiae	W303	32.1429	33.9286	54.1667	42.8571	100	94.6429	81.7459	100.324	106.27	78.7733	83.9753	112.215	83.9753	112.215	12	36	51	46	44	59	66	21	53	72
77	C11	¨Wild		173	S. paradoxus	Z1.1	136.719	92.1875	65.625	45.3125	75	63.2813	99.1966	101.79	108.922	75.2079	66.1311	81.043	66.1311	81.043	24	40	20	12	87	60	72	11	10	13
54	E05	£Fermentation	Sake	252	S. cerevisiae	Y9	103.704	88.8889	70.3704	64.8148	61.7284	89.5062	71.6981	101.887	115.094	93.7107	86.7925	118.868	86.7925	118.868	36	61	4	39	14	61	81	73	62	81
28	C10	¨Wild		172	S. paradoxus	S36.7	91.3043	64.4928	65.2174	47.8261	81.1594	69.5652	87.8378	102.027	99.3243	80.4054	73.6486	89.8649	73.6486	89.8649	22	44	28	18	64	62	41	27	22	26
79	E11	¨Wild	Siberia	254	S. cerevisiae	KPN3828	128.462	105.385	89.2308	74.6154	75.3846	130.769	90.5005	102.453	95.6232	93.3465	89.3622	118.391	89.3622	118.391	74	73	21	78	69	63	28	70	70	80
70	D04	¡Baking	Mostly European Mosaic	259	S. cerevisiae	YS4	130.303	88.6364	71.2121	63.6364	87.1212	128.03	82.1601	102.541	106.362	85.3446	75.7911	93.6243	75.7911	93.6243	40	60	37	74	47	64	67	38	26	33
69	C12	¨Wild	England	293	S. paradoxus	Y9.6	119.268	92.6829	51.7073	71.7073	102.683	130.244	93.3314	102.732	110.789	103.179	63.7876	102.06	63.7876	102.06	6	69	54	76	74	65	77	87	7	55
49	C02	¨Wild	European	91	S. cerevisiae	DBVPG1373	112.329	76.7123	73.9726	75.3425	131.507	106.164	97.2973	103.378	118.243	79.7297	71.6216	97.2973	71.6216	97.2973	46	75	78	59	84	66	85	23	17	42
71	E02	¨Wild	Malasian	279	S. cerevisiae	UWOPS05-217.3	117.292	99.1027	68.3683	28.2255	86.5581	90.3215	87.8613	103.468	104.046	100	90.1734	100.578	90.1734	100.578	32	13	36	40	65	67	62	84	73	53
17	B11	¨Wild		168	S. paradoxus	Q59.1	74.3757	56.4229	51.8065	27.1856	84.6344	51.8065	85.4305	104.636	101.987	94.702	86.0927	99.3377	86.0927	99.3377	7	12	34	6	58	68	53	76	60	51
88	H12	¨Wild	Finland	138	S. castelli	CBS4309	194.048	151.19	76.1905	33.3333	176.19	102.381	94.7165	105.026	110.18	90.2062	78.6082	89.5619	78.6082	89.5619	48	19	88	54	80	69	75	60	35	23
15	D12	¨Wild	England	299	S. paradoxus	Y8.5	68.4197	60.8175	67.7286	33.8643	88.4618	91.2262	84.7077	105.088	102.541	88.5291	85.3446	94.8981	85.3446	94.8981	30	21	42	41	55	70	55	50	57	37
63	A08	¨Wild	Russia	142	S. paradoxus	CBS432	106.894	95.4655	93.4486	5.37834	93.4486	12.7736	83.8926	105.369	97.3154	81.8792	77.8523	95.9732	77.8523	95.9732	81	2	47	1	54	71	33	30	31	40
73	D05	¡Baking	Mostly European Mosaic	262	S. cerevisiae	YS9	127.143	92.1429	83.5714	55	72.1429	131.429	96.4872	105.676	107.646	87.9543	91.8926	98.4563	91.8926	98.4563	63	47	16	79	83	72	69	48	76	48
74	C08	¨Wild		170	S. paradoxus	Q89.8	127.119	98.3051	72.8814	42.3729	129.661	136.441	94.4882	107.874	121.26	89.7638	89.7638	118.898	89.7638	118.898	43	33	76	81	78	73	88	56	72	82
75	G10	¨Wild	Japan	137	S. paradoxus	IFO1804	122.997	105.662	99.0581	41.2742	142.809	82.5484	105.816	108.1	118.758	90.5911	80.6946	107.339	80.6946	107.339	84	32	83	30	88	74	86	61	42	66
8	B04	rClinical	Mostly European Mosaic	284	S. cerevisiae	322134S	69.6716	45.0816	100.409	99.3845	118.852	175.204	93.75	109.028	104.167	97.2222	86.8056	126.389	86.8056	126.389	85	88	71	90	77	75	63	81	63	88
36	B08	¨Wild		164	S. paradoxus	Y7	92.1758	74.8928	63.3709	39.6868	62.7308	62.7308	89.2562	109.917	110.744	101.653	93.3884	118.182	93.3884	118.182	19	28	5	11	66	76	76	86	80	79
66	B03	rClinical	European	308	S. cerevisiae	YJM975	124.218	88.9923	101.043	70.4523	190.036	150.175	94.6565	109.924	116.794	106.107	89.313	125.954	89.313	125.954	86	67	89	83	79	77	83	89	69	87
90	H09	¨Wild	Netherlands	24	S.uvarum	DBVPG6299	278.325	240.148	188.424	97.2906	201.97	27.0936	26.738	110.963	103.61	92.9144	94.2513	46.7914	94.2513	46.7914	90	86	90	3	1	78	57	69	81	3
83	B05	rClinical	Mostly European Mosaic	287	S. cerevisiae	378604X	134.833	107.175	103.718	90.7533	139.155	165.085	78.7402	111.024	103.937	88.189	101.575	122.835	101.575	122.835	88	83	82	87	31	79	60	49	90	86
53	A12	¨Wild	England	40	S. paradoxus	T21.4	115.455	79.0909	92.7273	73.6364	130.909	100.909	89.916	111.765	108.403	90.7563	93.2773	107.563	93.2773	107.563	78	71	77	52	68	80	71	62	79	67
4	C01	¨Wild	European	84	S. cerevisiae	DBVPG1788	53.7234	41.4894	67.0213	39.8936	106.383	106.915	92.4051	112.025	101.899	91.7722	94.9367	114.557	94.9367	114.557	28	31	58	60	73	81	52	66	83	75
16	C05	rClinical	Mostly European Mosaic	248	S. cerevisiae	322134S	78.3019	54.717	97.1698	58.4906	150.943	162.264	91.6031	113.74	114.504	77.0992	92.3664	119.084	92.3664	119.084	83	52	85	86	72	82	79	14	77	83
13	B12	¨Wild		169	S. paradoxus	Q62.5	67.5676	56.0811	70.9459	39.8649	102.703	66.2162	106.716	119.403	111.94	97.7612	94.7761	117.91	94.7761	117.91	38	30	55	15	89	83	78	82	82	77
14	B09	¨Wild		165	S. paradoxus	Y6.5	77.4533	53.4161	71.444	34.7204	87.4688	86.1334	89.6552	120.69	118.103	92.2414	97.4138	113.793	97.4138	113.793	41	23	40	32	67	84	84	67	87	74
57	D03	¡Baking	Malasian	258	S. cerevisiae	YS2	118.548	87.0968	84.6774	45.1613	120.161	135.484	97.8999	121.998	121.998	86.6038	81.3323	109.196	81.3323	109.196	65	39	72	80	85	85	89	42	45	70
82	H11	¨Wild	Argentina	274	S.uvarum	UWOPS99-807.1.1	172.89	100.244	65.3409	42.6136	172.89	93.75	56.0957	122.289	134.63	71.5033	58.3396	51.6081	58.3396	51.6081	23	35	87	45	4	86	90	7	4	4
11	D02	¨Wild	North American	104	S. cerevisiae	YPS128	73.2143	46.4286	61.9048	55.3571	70.2381	96.4286	96.0578	123.503	114.624	85.5641	98.4794	114.624	98.4794	114.624	17	48	11	48	82	87	80	39	89	76
29	D01	¨Wild	North American	182	S. cerevisiae	YPS606	92.4643	63.0831	84.6869	94.1926	124.15	159.004	95.1745	124.327	119.182	90.0299	88.315	131.186	88.315	131.186	66	85	73	85	81	88	87	57	67	89
25	G12	¨Wild	Hawaii	273	S. paradoxus	UWOPS91-917.1	74.1545	73.3739	85.8631	46.0538	116.305	139.723	98.6198	124.534	106.538	97.1801	97.8999	122.375	97.8999	122.375	69	42	70	82	86	89	68	80	88	85
68	C09	¨Wild		171	S. paradoxus	Q95.3	120.444	90.9014	66.6611	71.2061	94.689	106.052	109.091	137.273	116.364	86.3636	78.1818	143.636	78.1818	143.636	26	68	48	57	90	90	82	41	34	90

## Sheet: Rank levulinic acid
	Plate Position	Source	Population	GL Strain	Species	Name	10% SOR	15% SOR	10% ETOH	15% ETOH	35C	40C	25 mM AA	10 mM FA	10 mM LVA	10 mM HMF	10 mM Furf	10 mM Van	10% SOR	15% SOR	10% ETOH	15% ETOH	35C	40C	25 mM acetic acid	10 mM formic acid	10 mM levulinic acid	10 mM HMF	10 mM furfural	10 mM vanillin
48	A10	¨Wild		98	S. paradoxus	CBS5829	103.715	86.4294	71.1381	34.5718	84.4349	61.8303	86.9565	86.3354	66.4596	62.7329	66.4596	73.913	50	52	39	22	32	10	62	13	1	3	11	9
23	H10	¨Wild	Chile	222	S.uvarum	L-1764	90.7895	61.1842	73.0263	30.2632	80.9211	45.3947	30.6878	80.1587	75.3968	37.7297	33.3333	27.7778	29	21	44	14	27	5	2	5	2	1	2	2
35	H04	¨Wild	Japan	19	S. mikatae	IFO1816	92.4419	72.6744	70.9302	26.7442	96.5116	85.4651	60.6619	88.2901	84.0858	78.0797	73.2748	80.4822	33	34	37	11	49	31	5	20	3	17	21	12
44	F06	£Fermentation	Mostly European Mosaic	382	S. cerevisiae	NCYC361	103.472	80.5556	77.0833	79.1667	74.3056	102.083	73.2565	93.6362	87.5774	82.6202	77.6629	89.7806	48	47	51	79	19	53	15	33	4	32	30	25
42	G07	¨Wild	Russia	76	S. paradoxus	N-43	98.7669	78.577	51.839	25.101	84.5794	61.1154	70.8081	83.7383	88.0484	89.2798	91.127	95.4371	43	44	8	10	33	9	11	9	5	55	74	38
87	A07	¨Wild	China	350	S. arboricolus	2.3317	175.61	152.033	36.5854	17.0732	150.407	32.5203	69.0722	97.9381	88.1443	84.0206	79.8969	90.2062	87	88	2	4	84	4	7	48	6	35	40	28
19	H07	¨Wild	Japan	23	S. kudriavzevii	IFO1803	81.5789	56.5789	88.1579	32.8947	131.579	57.8947	49.646	55.9303	88.6087	50.9029	17.5961	13.197	22	18	72	17	79	8	3	1	7	2	1	1
27	A01	¯Laboratory	Mostly European Mosaic	96	S. cerevisiae	S288C	82.3834	72.5389	53.886	60.6218	108.29	112.176	69.8239	76.1715	90.0875	88.8668	70.3122	97.4117	23	33	10	58	63	66	10	2	8	53	15	45
33	F10	¨Wild	Montreal	187	S. paradoxus	A12	92.8805	67.784	40.1075	32.3675	107.188	92.1769	85.6938	84.6488	90.292	88.829	72.3172	91.5461	35	29	3	15	60	42	59	11	9	52	19	30
52	G06	¨Wild	Canada	388	S.uvarum	ZP555	96.2687	90.796	87.8109	88.0597	107.463	120.149	85.8332	94.8366	90.635	99.2383	78.6304	105.041	40	65	71	82	61	72	60	36	10	83	36	62
39	F09	¨Wild	Montreal	186	S. paradoxus	A4	96.8354	73.4177	72.7848	66.4557	77.8481	100	66.7315	77.1241	90.7986	79.3121	65.6376	70.5604	41	37	42	62	24	50	6	3	11	22	9	7
34	F07	¨Wild	Pennsylvania	115	S. paradoxus	YPS138	84.6667	76	78.6667	60	80.6667	89.3333	78.5776	86.3065	90.8151	88.8828	77.9335	90.171	24	41	54	55	26	38	30	12	12	54	33	27
41	G03	¨Wild	Mostly North American/Malasian Mosaic	271	S. cerevisiae	UWOPS87-2421	94.5122	84.1463	67.0732	59.1463	87.1951	80.4878	93.7117	99.4705	91.6176	91.0941	81.147	104.706	38	49	29	53	38	27	76	55	13	64	44	61
50	D07	¨Wild	North America	379	S. paradoxus	GL379	117.734	75.6862	78.2738	76.3331	72.4517	98.3274	76.2133	84.2683	91.7037	67.5386	57.005	68.1582	63	39	52	76	17	49	23	10	14	6	3	6
21	D11	¨Wild	England	298	S. paradoxus	Q31.4	79.0266	64.1281	55.0595	32.3879	66.7191	76.4355	69.2463	81.1853	91.9304	90.1396	84.767	88.3487	20	24	14	16	8	23	9	6	15	59	54	21
9	F01	¨Wild	Mostly European Mosaic	92	S. cerevisiae	DBVPG1853	67.5926	48.6111	63.4259	43.0556	56.4815	73.1481	71.2702	77.4676	92.0758	67.2861	58.8754	66.8435	9	10	20	37	1	20	13	4	16	5	5	5
38	F12	¨Wild	Brazil	21	S. paradoxus	UFRJ50816	99.5661	72.3555	43.908	23.5001	71.1187	87.1977	69.1838	83.2654	92.4491	66.7348	79.5919	75.9185	44	32	4	7	13	34	8	7	17	4	39	10
37	E12	¨Wild	Siberia	255	S. cerevisiae	KPN3829	94.3181	73.3585	79.9084	45.8491	88.4232	82.5283	82.9612	91.317	92.5107	79.977	79.3802	87.1391	37	35	55	41	41	29	48	28	18	26	37	17
85	F02	£Fermentation	Sake	253	S. cerevisiae	Y12	133.245	110.904	91.2234	98.9362	78.9894	130.053	79.3659	97.3504	92.6588	93.4407	65.2912	97.3504	82	85	76	87	25	75	35	42	19	71	8	43
51	F04	£Fermentation	African	60	S. cerevisiae	DBVPG6044	107.759	81.0345	89.6552	106.034	103.448	152.586	74.6532	99.9593	93.0001	78.4491	84.7756	99.9593	55	48	75	90	56	84	18	58	20	18	55	52
56	C03	£Fermentation	Mostly European Mosaic	174	S. cerevisiae	YIIc17_E5	102.062	89.6907	69.5876	91.2371	126.031	116.753	83.3006	95.4813	93.1238	90.9627	66.6012	103.143	47	63	35	84	74	70	51	37	21	63	12	57
80	H01	rClinical	Mostly European Mosaic	238	S. cerevisiae	YJM789	128.057	109.763	80.0356	60.2173	106.714	89.1825	80.8391	97.7099	94.1951	94.1951	88.5715	97.7099	75	83	56	57	59	37	40	46	22	75	68	46
84	F08	¨Wild	California	32	S. paradoxus	DBVPG6304	133.099	109.859	87.3239	73.9437	71.831	105.634	81.8729	97.3791	94.2778	91.1766	88.0754	107.923	81	84	70	72	15	56	46	43	23	65	66	69
59	G04	£Fermentation	European	150	S. cerevisiae	DBVP1106	110.135	89.1892	89.1892	53.3784	114.189	100	80.9254	91.9871	94.3159	87.3295	86.7473	89.6583	57	61	73	45	69	51	41	29	24	46	61	24
47	G01	£Fermentation	Mostly European Mosaic	220	S. cerevisiae	L-1374	103.947	79.6053	84.8684	38.1579	82.8947	86.1842	85.0622	89.8209	95.1745	85.657	83.2777	96.3641	51	46	67	26	30	33	56	26	25	40	49	41
76	F11	¨Wild	Brazil	20	S. paradoxus	UFRJ50791	128.462	96.9231	66.9231	23.8462	100.769	81.2821	83.3729	89.0574	95.3735	82.1096	85.2677	88.4258	77	73	27	8	53	28	52	23	26	31	56	22
89	D08	¨Wild	England	294	S. paradoxus	Q74.4	182.292	158.333	93.4028	103.125	111.458	170.833	79.8826	99.1024	95.4987	108.312	73.0755	121.325	88	89	80	89	65	88	37	52	27	90	20	84
79	E11	¨Wild	Siberia	254	S. cerevisiae	KPN3828	128.462	105.385	89.2308	74.6154	75.3846	130.769	90.5005	102.453	95.6232	93.3465	89.3622	118.391	77	79	74	73	21	78	69	63	28	70	70	80
78	C04	£Fermentation	Mostly European Mosaic	155	S. cerevisiae	DBVPG6040	130.392	100	84.3137	85.2941	132.353	173.529	78	96.6667	96	74.6667	81.3333	118	80	76	64	81	80	89	25	41	29	9	46	78
86	D09	¨Wild	England	296	S. paradoxus	Q96.8	151.724	137.931	119.54	66.6667	136.782	125.287	79.3121	97.5245	96.3495	79.8996	87.537	98.6994	85	86	89	63	81	73	34	44	30	25	65	49
10	G05	¨Wild	Mostly North American/Malasian Mosaic	270	S. cerevisiae	UWOPS83-787.3	67.7419	47.3118	66.129	55.914	56.9892	67.7419	80.6478	86.6589	96.6772	74.1359	68.6258	73.1341	11	9	25	49	2	16	39	15	31	8	14	8
65	A11	¨Wild	Italy	28	S. paradoxus	DBVPG4650	104.192	102.695	76.9461	69.1617	127.545	109.581	81.6327	86.3946	97.2789	101.587	63.7188	94.5578	52	78	49	65	75	62	43	14	32	85	6	35
63	A08	¨Wild	Russia	142	S. paradoxus	CBS432	106.894	95.4655	93.4486	5.37834	93.4486	12.7736	83.8926	105.369	97.3154	81.8792	77.8523	95.9732	54	71	81	2	47	1	54	71	33	30	31	40
62	E03	¨Wild	Malasian	280	S. cerevisiae	UWOPS05-227.2	118.992	88.7819	53.0225	57.3383	67.203	93.7142	76.1364	88.6364	97.7273	80.6818	75	85.7955	65	57	9	50	9	44	22	21	34	28	24	15
61	E08	¨Wild	England	301	S. paradoxus	Z1	113.699	89.0411	80.137	39.726	91.0959	108.904	78.3439	92.9936	98.0892	87.2611	80.8917	98.7261	60	60	58	29	45	61	28	32	35	45	43	50
67	H03	¨Wild	Japan	18	S. mikatae	IFO1815	110.417	96.0648	68.0556	81.9444	107.639	88.1944	87.0496	88.6517	98.2646	93.6362	83.3113	103.071	58	72	31	80	62	36	63	22	36	72	50	56
24	E09	¨Wild	England	302	S. paradoxus	Y8.1	89.726	63.6986	82.8767	69.863	72.6027	78.0822	79.1946	99.3289	98.6577	87.2483	85.906	93.9597	28	23	61	66	18	25	32	53	37	44	59	34
22	B01	rClinical	European	303	S. cerevisiae	YJM978	90.9722	54.8611	73.6111	75	111.806	130.556	79.2683	97.561	98.7805	93.9024	96.3415	105.488	30	15	45	74	66	77	33	45	38	74	84	64
18	E07	£Fermentation	European	345	S. cerevisiae	RM11	79.4521	60.274	81.5068	35.6164	71.2329	109.589	78.0347	93.6416	98.8439	79.7688	85.5491	95.9538	21	19	59	24	14	63	26	34	39	24	58	39
55	E01	¨Wild	Malasian	278	S. cerevisiae	UWOPS03-461.4	101.729	89.2957	55.3859	46.9085	61.0376	54.2556	83.8542	95.8333	98.9583	94.7917	81.7708	103.646	46	62	15	43	3	7	53	39	40	77	48	58
28	C10	¨Wild		172	S. paradoxus	S36.7	91.3043	64.4928	65.2174	47.8261	81.1594	69.5652	87.8378	102.027	99.3243	80.4054	73.6486	89.8649	31	25	22	44	28	18	64	62	41	27	22	26
46	A02	¯Laboratory	Mostly African Mosaic	97	S. cerevisiae	Y55	97.6744	87.7907	76.1628	20.3488	98.2558	73.2558	82.999	99.3473	99.3473	82.999	92.4307	111.294	42	55	47	6	50	21	50	54	42	33	78	71
5	B10	¨Wild		167	S. paradoxus	Q32.3	53.5479	42.5515	54.026	12.4308	63.5882	64.5444	73.4568	88.2716	100	87.037	75.3086	91.358	4	5	11	3	6	13	16	19	43	43	25	29
32	H05	¨Wild	Portugal	392	S. kudriavzevii	ZP594	93.75	66.875	65	57.5	84.375	105	76.3814	98.9486	100.106	78.696	76.96	92.5835	36	27	21	51	31	55	24	51	44	19	28	32
45	D06	£Fermentation	European	181	S. cerevisiae	BC187	108.333	75.6944	77.0833	54.8611	90.2778	95.8333	90.8158	98.7128	100.405	77.8421	83.4829	83.4829	56	40	50	46	44	47	71	50	45	16	51	14
12	G02	£Fermentation	Mostly European Mosaic	221	S. cerevisiae	L-1528	67.7215	48.7342	78.481	60.1266	65.1899	112.025	74.9089	97.7328	100.659	76.0794	83.6873	106.511	10	11	53	56	7	65	19	47	46	12	52	65
30	B07	¨Wild	China	351	S. arboricolus	2.3318	86.926	71.5096	4.45774	2.22887	85.8115	78.0105	79.6163	92.8058	100.719	103.357	71.9424	113.669	26	31	1	1	35	24	36	31	47	88	18	73
58	F05	¨Wild	European	3	S. cerevisiae	DBVPG6765	104.73	90.5405	83.1081	79.0541	100.676	114.189	75.6667	89.263	101.086	88.6719	91.6276	87.4896	53	64	62	78	52	67	21	24	48	51	75	18
43	E04	£Fermentation	Sake	251	S. cerevisiae	K11	99.7188	84.7074	59.6168	72.0549	75.915	116.446	81.8182	99.6047	101.383	95.0593	67.9842	101.976	45	50	16	70	23	69	45	56	49	78	13	54
3	H02	¨Wild	Portugal	391	S. kudriavzevii	ZP452	53.2138	42.4636	54.2889	24.7256	70.9518	73.6394	85.2605	87.2433	101.619	81.7906	71.3808	78.3207	3	4	13	9	12	22	57	17	50	29	16	11
31	H06	¨Wild	Japan	22	S. kudriavzevii	IFO1802	88.9535	70.3488	68.6047	33.1395	87.2093	87.2093	73.4891	87.3437	101.801	77.1034	76.501	86.7413	27	30	33	18	39	35	17	18	51	15	27	16
4	C01	¨Wild	European	84	S. cerevisiae	DBVPG1788	53.7234	41.4894	67.0213	39.8936	106.383	106.915	92.4051	112.025	101.899	91.7722	94.9367	114.557	5	3	28	31	58	60	73	81	52	66	83	75
17	B11	¨Wild		168	S. paradoxus	Q59.1	74.3757	56.4229	51.8065	27.1856	84.6344	51.8065	85.4305	104.636	101.987	94.702	86.0927	99.3377	17	17	7	12	34	6	58	68	53	76	60	51
6	D10	¨Wild	England	297	S. paradoxus	LD7	67.5268	46.7008	49.8562	18.3017	68.1579	93.4016	78.5148	89.565	102.36	83.7491	77.9332	87.8203	7	8	5	5	10	43	29	25	54	34	32	20
15	D12	¨Wild	England	299	S. paradoxus	Y8.5	68.4197	60.8175	67.7286	33.8643	88.4618	91.2262	84.7077	105.088	102.541	88.5291	85.3446	94.8981	12	20	30	21	42	41	55	70	55	50	57	37
40	G09	¨Wild	Russia	78	S. paradoxus	N-45	94.5312	76.5625	95.3125	44.5312	151.562	72.6562	86.7767	94.6146	103.012	90.1358	89.576	91.8154	39	42	82	38	86	19	61	35	56	58	71	31
90	H09	¨Wild	Netherlands	24	S.uvarum	DBVPG6299	278.325	240.148	188.424	97.2906	201.97	27.0936	26.738	110.963	103.61	92.9144	94.2513	46.7914	90	90	90	86	90	3	1	78	57	69	81	3
64	B02	rClinical	European	304	S. cerevisiae	YJM981	125.083	87.1368	80.1096	59.7309	92.7585	106.11	78.2051	95.5128	103.846	92.3077	79.4872	107.692	72	54	57	54	46	58	27	38	58	68	38	68
60	B06	rClinical	Mostly European Mosaic	288	S. cerevisiae	273614N	121.807	84.9819	62.32	42.4909	81.441	65.1528	93.5484	87.0968	103.871	85.1613	77.4194	87.7419	68	51	18	34	29	14	75	16	59	37	29	19
83	B05	rClinical	Mostly European Mosaic	287	S. cerevisiae	378604X	134.833	107.175	103.718	90.7533	139.155	165.085	78.7402	111.024	103.937	88.189	101.575	122.835	83	81	88	83	82	87	31	79	60	49	90	86
72	F03	£Fermentation	African	247	S. cerevisiae	NCYC110	123.944	93.662	101.408	78.169	88.7324	116.197	70.9775	99.7356	104.019	84.4387	87.4981	105.242	70	70	87	77	43	68	12	57	61	36	64	63
71	E02	¨Wild	Malasian	279	S. cerevisiae	UWOPS05-217.3	117.292	99.1027	68.3683	28.2255	86.5581	90.3215	87.8613	103.468	104.046	100	90.1734	100.578	62	75	32	13	36	40	65	67	62	84	73	53
8	B04	rClinical	Mostly European Mosaic	284	S. cerevisiae	322134S	69.6716	45.0816	100.409	99.3845	118.852	175.204	93.75	109.028	104.167	97.2222	86.8056	126.389	13	6	85	88	71	90	77	75	63	81	63	88
81	A03	¯Laboratory	Mostly African Mosaic	17	S. cerevisiae	SK1	129.31	109.483	91.3793	38.7931	109.483	119.828	80.644	83.5501	104.619	74.8318	81.3705	97.354	78	82	77	27	64	71	38	8	64	10	47	44
26	C07	¨Wild	China	352	S. arboricolus	2.3319	85.0746	67.1642	82.0896	33.5821	114.179	110.448	82.9932	96.5986	105.442	76.1905	74.8299	97.9592	25	28	60	20	68	64	49	40	65	13	23	47
2	A04	¯Laboratory	Mostly European Mosaic	281	S. cerevisiae	W303	32.1429	33.9286	54.1667	42.8571	100	94.6429	81.7459	100.324	106.27	78.7733	83.9753	112.215	2	2	12	36	51	46	44	59	66	21	53	72
70	D04	¡Baking	Mostly European Mosaic	259	S. cerevisiae	YS4	130.303	88.6364	71.2121	63.6364	87.1212	128.03	82.1601	102.541	106.362	85.3446	75.7911	93.6243	79	56	40	60	37	74	47	64	67	38	26	33
25	G12	¨Wild	Hawaii	273	S. paradoxus	UWOPS91-917.1	74.1545	73.3739	85.8631	46.0538	116.305	139.723	98.6198	124.534	106.538	97.1801	97.8999	122.375	16	36	69	42	70	82	86	89	68	80	88	85
73	D05	¡Baking	Mostly European Mosaic	262	S. cerevisiae	YS9	127.143	92.1429	83.5714	55	72.1429	131.429	96.4872	105.676	107.646	87.9543	91.8926	98.4563	74	67	63	47	16	79	83	72	69	48	76	48
1	A09	¨Wild		26	S. paradoxus	N-17	2.76767	6.91919	85.106	61.5808	114.167	69.1919	75.4839	90.9677	108.387	78.7097	80	94.8387	1	1	68	59	67	17	20	27	70	20	41	36
53	A12	¨Wild	England	40	S. paradoxus	T21.4	115.455	79.0909	92.7273	73.6364	130.909	100.909	89.916	111.765	108.403	90.7563	93.2773	107.563	61	45	78	71	77	52	68	80	71	62	79	67
77	C11	¨Wild		173	S. paradoxus	Z1.1	136.719	92.1875	65.625	45.3125	75	63.2813	99.1966	101.79	108.922	75.2079	66.1311	81.043	84	68	24	40	20	12	87	60	72	11	10	13
20	G08	¨Wild	Russia	77	S. paradoxus	N-44	73.8633	66.5501	92.8776	67.2814	105.31	79.7138	90.7721	92.4225	109.752	87.4713	96.5485	103.975	15	26	79	64	57	26	70	30	73	47	85	60
7	H08	¨Wild	Japan	122	S. kudriavzevii	NBRC10990	62.5	51.875	69.375	36.875	75.625	25.625	81.0006	98.4827	110.137	95.569	96.7345	103.727	6	12	34	25	22	2	42	49	74	79	86	59
88	H12	¨Wild	Finland	138	S. castelli	CBS4309	194.048	151.19	76.1905	33.3333	176.19	102.381	94.7165	105.026	110.18	90.2062	78.6082	89.5619	89	87	48	19	88	54	80	69	75	60	35	23
36	B08	¨Wild		164	S. paradoxus	Y7	92.1758	74.8928	63.3709	39.6868	62.7308	62.7308	89.2562	109.917	110.744	101.653	93.3884	118.182	32	38	19	28	5	11	66	76	76	86	80	79
69	C12	¨Wild	England	293	S. paradoxus	Y9.6	119.268	92.6829	51.7073	71.7073	102.683	130.244	93.3314	102.732	110.789	103.179	63.7876	102.06	66	69	6	69	54	76	74	65	77	87	7	55
13	B12	¨Wild		169	S. paradoxus	Q62.5	67.5676	56.0811	70.9459	39.8649	102.703	66.2162	106.716	119.403	111.94	97.7612	94.7761	117.91	8	16	38	30	55	15	89	83	78	82	82	77
16	C05	rClinical	Mostly European Mosaic	248	S. cerevisiae	322134S	78.3019	54.717	97.1698	58.4906	150.943	162.264	91.6031	113.74	114.504	77.0992	92.3664	119.084	19	14	83	52	85	86	72	82	79	14	77	83
11	D02	¨Wild	North American	104	S. cerevisiae	YPS128	73.2143	46.4286	61.9048	55.3571	70.2381	96.4286	96.0578	123.503	114.624	85.5641	98.4794	114.624	14	7	17	48	11	48	82	87	80	39	89	76
54	E05	£Fermentation	Sake	252	S. cerevisiae	Y9	103.704	88.8889	70.3704	64.8148	61.7284	89.5062	71.6981	101.887	115.094	93.7107	86.7925	118.868	49	58	36	61	4	39	14	61	81	73	62	81
68	C09	¨Wild		171	S. paradoxus	Q95.3	120.444	90.9014	66.6611	71.2061	94.689	106.052	109.091	137.273	116.364	86.3636	78.1818	143.636	67	66	26	68	48	57	90	90	82	41	34	90
66	B03	rClinical	European	308	S. cerevisiae	YJM975	124.218	88.9923	101.043	70.4523	190.036	150.175	94.6565	109.924	116.794	106.107	89.313	125.954	71	59	86	67	89	83	79	77	83	89	69	87
14	B09	¨Wild		165	S. paradoxus	Y6.5	77.4533	53.4161	71.444	34.7204	87.4688	86.1334	89.6552	120.69	118.103	92.2414	97.4138	113.793	18	13	41	23	40	32	67	84	84	67	87	74
49	C02	¨Wild	European	91	S. cerevisiae	DBVPG1373	112.329	76.7123	73.9726	75.3425	131.507	106.164	97.2973	103.378	118.243	79.7297	71.6216	97.2973	59	43	46	75	78	59	84	66	85	23	17	42
75	G10	¨Wild	Japan	137	S. paradoxus	IFO1804	122.997	105.662	99.0581	41.2742	142.809	82.5484	105.816	108.1	118.758	90.5911	80.6946	107.339	69	80	84	32	83	30	88	74	86	61	42	66
29	D01	¨Wild	North American	182	S. cerevisiae	YPS606	92.4643	63.0831	84.6869	94.1926	124.15	159.004	95.1745	124.327	119.182	90.0299	88.315	131.186	34	22	66	85	73	85	81	88	87	57	67	89
74	C08	¨Wild		170	S. paradoxus	Q89.8	127.119	98.3051	72.8814	42.3729	129.661	136.441	94.4882	107.874	121.26	89.7638	89.7638	118.898	73	74	43	33	76	81	78	73	88	56	72	82
57	D03	¡Baking	Malasian	258	S. cerevisiae	YS2	118.548	87.0968	84.6774	45.1613	120.161	135.484	97.8999	121.998	121.998	86.6038	81.3323	109.196	64	53	65	39	72	80	85	85	89	42	45	70
82	H11	¨Wild	Argentina	274	S.uvarum	UWOPS99-807.1.1	172.89	100.244	65.3409	42.6136	172.89	93.75	56.0957	122.289	134.63	71.5033	58.3396	51.6081	86	77	23	35	87	45	4	86	90	7	4	4

[truncated: 7 more sheets: Rank HMF, Rank furfural, Rank vanillin, HMF and vanillin, Rank all inhibors, Rank all stress, Sheet9]
